# Supplementary material for: Bioclimatic and Land Use/Land Cover Factors as Determinants of Crabronidae (Hymenoptera) Community Structure in Yunnan, China
Source: Insects. 2026 Jan 15;17(1):100. doi: 10.3390/insects17010100 (PMC12842201; doi:10.3390/insects17010100)
Supplement: Supplementary file 1 [file insects-17-00100-s001.zip]

Archive with 5 entries (4 files):
- Supplementary material/
- Supplementary material/Figure S1.pdf
- Supplementary material/Table S1.xlsx
- Supplementary material/Table S2.pdf
- Supplementary material/Table S3.xlsx
