# Supplementary material for: Bioclimatic and Land Use/Land Cover Factors as Determinants of Crabronidae (Hymenoptera) Community Structure in Yunnan, China
Source: Insects. 2026 Jan 15;17(1):100. doi: 10.3390/insects17010100 (PMC12842201; doi:10.3390/insects17010100)
Supplement: Supplementary file 1 [file insects-17-00100-s001.zip › Supplementary material/Table S1.xlsx]

## Sheet: Sheet1
NAME_3	Alysson_caeruleus	Brachystegus_ciliosus	Carinostigmus_costatus	Carinostigmus_frontirugatus	Carinostigmus_latidentatus	Carinostigmus_longivertex	Carinostigmus_maior	Carinostigmus_rugipunctatus	Carinostigmus_vesulcatus	Cerceris_latibalteata	Cerceris_wroughtoni	Crossocerus_rudipunctatus	Crossocerus_strangulatus	Dasyproctus_cevirus	Dasyproctus_idrieus	Dasyproctus_vaporus	Encopognathus_sudesticus	Liris_retirugosus	Lyroda_tridentata	Mimesa_rhyssocephalica	Mimumesa_melanosomatica	Nitela_collaris	Nitela_noncrenulata	Nitela_transcarinata	Nitela_tumidiscuta	Nitela_williamsi	Passaloecus_columnaris	Passaloecus_insignis	Passaloecus_labrinigratus	Passaloecus_margdentatus	Passaloecus_monilicornis	Pemphredon_verugosa	Pison_irramulus	Polemistus_divaricatus	Polemistus_fukuitor	Psenulus_bicinctus	Psenulus_carinitibialis	Psenulus_lubricus	Psenulus_orinus	Spilomena_clypei	Spilomena_rhytithoracica	Stigmus_carinannulatus	Stigmus_flagellipilaris	Stigmus_lobomelanicus	Stigmus_rugidensus	Tachytes_yunnanensis	Trypoxylon_aphelothoracicus	Trypoxylon_kandyianum	Trypoxylon_khasiae
Yuanjiang Hani, Yi and Dai	0.164494	0.164494	0.336736	0.317517	0.328014	0.110508	0.155821	0.0779889	0.14587	0.0278111	0.170893	0.194085	0.0243808	0.176497	0.164494	0.019314	0.291728	0.384146	0.23139	0.0813858	0.365319	0.197739	8.89645e-11	0.164494	0.164494	0.164494	0.308844	0.11663	0.128687	0.117557	0.113906	0.110508	0.103255	0.423603	0.379951	0.330378	0.164494	0.063572	0.0336491	0.247637	0.343033	0.267245	0.283519	0.15258	0.423603	0.235399	0.164494	0.117557	0.0837869
Yuxi	0.165847	0.165847	0.116837	0.282759	0.195584	0.163956	0.153685	0.0971051	0.127369	0.0823952	0.324252	0.184833	0.0793326	0.193588	0.165847	0.00836843	0.290591	0.240193	0.198137	0.176646	0.377899	0.0569236	2.58201e-27	0.165847	0.165847	0.165847	0.270598	0.112372	0.208988	0.122538	0.128945	0.163956	0.0269746	0.356362	0.184687	0.315843	0.165847	0.120646	0.0786239	0.209295	0.393555	0.231342	0.197481	0.0348022	0.356362	0.051487	0.165847	0.122538	0.00710636
Daguan	0.346025	0.346025	0.101313	0.137761	0.0806107	0.0552106	0.342371	0.0247314	0.0430394	0.0280381	0.105478	0.0930734	0.025602	0.0758625	0.346025	0.00196397	0.236203	0.245518	0.108153	0.36047	0.179604	0.0234907	1.63542e-29	0.346025	0.346025	0.346025	0.134108	0.0671185	0.270988	0.591668	0.0614424	0.0552106	0.0164531	0.175142	0.111937	0.245729	0.346025	0.300855	0.0384513	0.107643	0.210497	0.126687	0.0756856	0.00586362	0.175142	0.00320228	0.346025	0.591668	0.000264246
Ludian	0.10611	0.10611	0.0628034	0.277461	0.0646843	0.061741	0.0971246	0.0141191	0.0621482	0.0345685	0.189749	0.08241	0.099428	0.0518656	0.10611	0.0277835	0.236203	0.0987556	0.315149	0.267719	0.22522	0.0586208	7.97591e-33	0.10611	0.10611	0.10611	0.268476	0.129082	0.121193	0.111839	0.0739008	0.061741	0.0273767	0.454542	0.117102	0.189711	0.10611	0.0674702	0.0241962	0.242406	0.262671	0.228721	0.14896	0.01434	0.454542	0.0113282	0.10611	0.111839	0.000152715
Qiaojia	0.104369	0.104369	0.0571461	0.366848	0.0879505	0.0549836	0.0953838	0.0104706	0.0283867	0.0278111	0.215541	0.08241	0.0281563	0.0301979	0.104369	0.00644745	0.236203	0.0905956	0.340022	0.192371	0.244085	0.059506	1.49406e-30	0.104369	0.104369	0.104369	0.357863	0.0645681	0.112067	0.108357	0.0605164	0.0549836	0.0147966	0.633317	0.108873	0.153031	0.104369	0.058972	0.0197168	0.334472	0.282571	0.301298	0.209645	0.0244464	0.633317	0.0245882	0.104369	0.108357	0.000224823
Shuifu	0.160777	0.160777	0.221795	0.135381	0.0585221	0.0549836	0.224064	0.0100041	0.0430215	0.0278111	0.0522836	0.226956	0.0259724	0.0270292	0.160777	0.000558245	0.236203	0.216645	0.106371	0.160147	0.143767	0.0504709	1.37559e-27	0.160777	0.160777	0.160777	0.198669	0.134657	0.112639	0.221172	0.0697573	0.0549836	0.0794942	0.170382	0.166139	0.278336	0.160777	0.11538	0.045167	0.106089	0.162721	0.119233	0.0831563	0.00780472	0.170382	0.0541422	0.160777	0.221172	0.000650213
Suijiang	0.245152	0.245152	0.169134	0.132204	0.0876453	0.0549836	0.335116	0.0228707	0.0512317	0.0278111	0.0499607	0.280308	0.0243808	0.0485122	0.245152	0.000947043	0.236203	0.240518	0.101602	0.207967	0.152668	0.0419454	1.87717e-29	0.245152	0.245152	0.245152	0.222168	0.159742	0.161637	0.389924	0.0583812	0.0549836	0.10054	0.164028	0.177085	0.292327	0.245152	0.199755	0.0461324	0.12617	0.193244	0.117777	0.102919	0.00764345	0.164028	0.0381834	0.245152	0.389924	0.000467148
Weixi Lisu	0.378323	0.378323	0.134855	0.132365	0.0958599	0.0549836	0.3896	0.0177977	0.0354699	0.0278111	0.0510237	0.122935	0.0243808	0.0397057	0.378323	6.48684e-05	0.236203	0.305676	0.101763	0.312701	0.159897	0.0309156	3.12215e-24	0.378323	0.378323	0.378323	0.143642	0.081055	0.242634	0.656264	0.0591779	0.0549836	0.0250708	0.164349	0.139907	0.259843	0.378323	0.332926	0.0238138	0.104805	0.15218	0.120517	0.0862255	0.00404869	0.164349	0.033706	0.378323	0.656264	0.00378114
Baoshan	0.134459	0.134459	0.440128	0.234347	0.250454	0.0703453	0.175577	0.0901494	0.150423	0.0840229	0.0811091	0.195155	0.0548819	0.30382	0.134459	0.0319373	0.242472	0.445369	0.218884	0.147213	0.402396	0.195209	1.32075e-08	0.134459	0.134459	0.134459	0.275466	0.138573	0.215955	0.155999	0.0728452	0.0703453	0.0903021	0.355776	0.353078	0.556806	0.134459	0.091886	0.031855	0.210182	0.282182	0.308447	0.335147	0.113365	0.355776	0.0277007	0.134459	0.155999	0.0835118
Changning	0.190961	0.190961	0.388666	0.271742	0.247089	0.116252	0.167084	0.0950516	0.1568	0.0646558	0.118743	0.167309	0.0411344	0.244151	0.190961	0.0390623	0.293544	0.389806	0.196626	0.164125	0.348393	0.183079	5.12888e-14	0.190961	0.190961	0.190961	0.247865	0.116069	0.19981	0.166858	0.122673	0.116252	0.113246	0.328421	0.386873	0.449976	0.190961	0.0921491	0.0353017	0.193001	0.351803	0.268122	0.253564	0.137988	0.328421	0.0381817	0.190961	0.166858	0.0313555
Longling	0.198491	0.198491	0.395607	0.274233	0.321779	0.13892	0.152862	0.083062	0.122072	0.116344	0.0631269	0.176995	0.0243808	0.282827	0.198491	0.0394134	0.32014	0.359238	0.159694	0.0755698	0.334604	0.239971	1.26151e-17	0.198491	0.198491	0.198491	0.228603	0.108085	0.223993	0.128728	0.142318	0.13892	0.100017	0.280212	0.455796	0.470323	0.198491	0.0691575	0.024302	0.168822	0.308449	0.353958	0.32108	0.207878	0.280212	0.0438955	0.198491	0.128728	0.0124443
Shidian	0.126737	0.126737	0.424909	0.305869	0.2654	0.0609876	0.136088	0.0974507	0.161636	0.0482685	0.103606	0.129478	0.042679	0.265043	0.126737	0.0517529	0.2414	0.396977	0.287561	0.109122	0.398914	0.227652	1.86875e-15	0.126737	0.126737	0.126737	0.315221	0.101818	0.164781	0.142698	0.0703783	0.0609876	0.0941235	0.500963	0.386478	0.428165	0.126737	0.0769492	0.0229095	0.280057	0.319349	0.296333	0.310452	0.161558	0.500963	0.0331509	0.126737	0.142698	0.0199897
Tengchong	0.175329	0.175329	0.429919	0.219349	0.266753	0.126197	0.14365	0.0411023	0.0796768	0.198665	0.0271351	0.175972	0.0350117	0.375317	0.175329	0.02663	0.306284	0.446418	0.128164	0.0862081	0.327115	0.260046	5.30333e-12	0.175329	0.175329	0.175329	0.18767	0.116466	0.308411	0.111327	0.12953	0.126197	0.0586301	0.199368	0.431878	0.656206	0.175329	0.0621954	0.0259299	0.120301	0.274551	0.47932	0.440318	0.135408	0.199368	0.00733283	0.175329	0.111327	0.017177
Chuxiong	0.238025	0.238025	0.178124	0.239442	0.199282	0.0749669	0.248254	0.0887449	0.111249	0.0351042	0.246207	0.157859	0.0287558	0.135169	0.238025	0.0167137	0.254714	0.290247	0.193231	0.279806	0.313682	0.0911299	3.15088e-20	0.238025	0.238025	0.238025	0.249671	0.10142	0.244828	0.338648	0.0790194	0.0749669	0.0469309	0.341482	0.235462	0.312324	0.238025	0.17559	0.0304884	0.199138	0.38043	0.223721	0.178234	0.0490421	0.341482	0.0426506	0.238025	0.338648	0.0123611
Dayao	0.238233	0.238233	0.117432	0.199985	0.151846	0.0639201	0.254085	0.0741582	0.0810428	0.0764938	0.227267	0.149959	0.0268587	0.103164	0.238233	0.0133452	0.245139	0.199143	0.162924	0.37131	0.277863	0.0949707	1.92339e-16	0.238233	0.238233	0.238233	0.215838	0.0970449	0.311539	0.358212	0.0682572	0.0639201	0.0298196	0.281717	0.20003	0.320247	0.238233	0.183899	0.0258291	0.163595	0.319555	0.262145	0.168565	0.036773	0.281717	0.0104397	0.238233	0.358212	0.00333406
Lufeng	0.249065	0.249065	0.120642	0.321365	0.180076	0.144185	0.16224	0.0461147	0.0874186	0.0334539	0.261937	0.104235	0.0347859	0.106113	0.249065	0.0240173	0.324954	0.214908	0.211967	0.276018	0.281588	0.0792418	3.73602e-26	0.249065	0.249065	0.249065	0.234541	0.0816599	0.196711	0.220246	0.148975	0.144185	0.024592	0.364848	0.223234	0.25617	0.249065	0.115366	0.0315223	0.200822	0.424139	0.228154	0.15656	0.063791	0.364848	0.0173135	0.249065	0.220246	0.00231538
Mouding	0.155098	0.155098	0.133874	0.33666	0.141053	0.0969005	0.129906	0.0384829	0.0814165	0.0278111	0.315847	0.133831	0.0380447	0.0920148	0.155098	0.0326062	0.27812	0.182024	0.277805	0.270639	0.29772	0.112413	7.17705e-28	0.155098	0.155098	0.155098	0.311468	0.100167	0.163953	0.125981	0.106888	0.0969005	0.0385171	0.489105	0.226729	0.270504	0.155098	0.0677839	0.0273102	0.26316	0.427803	0.251369	0.172648	0.0833949	0.489105	0.0104643	0.155098	0.125981	0.0012348
Nanhua	0.17295	0.17295	0.170522	0.331416	0.165407	0.0835671	0.155642	0.0500338	0.0703568	0.030818	0.253727	0.122931	0.0243808	0.13939	0.17295	0.0143072	0.264786	0.273034	0.27223	0.241583	0.328194	0.10686	1.75222e-20	0.17295	0.17295	0.17295	0.314107	0.081053	0.185996	0.188352	0.0869646	0.0835671	0.0261936	0.505284	0.222797	0.338753	0.17295	0.0989696	0.027039	0.271763	0.420611	0.263249	0.207378	0.0774539	0.505284	0.0131535	0.17295	0.188352	0.00673787
Shuangbai	0.22957	0.22957	0.241136	0.223136	0.239115	0.0725959	0.264319	0.110731	0.141983	0.0380203	0.243173	0.205103	0.0243808	0.1375	0.22957	0.0144358	0.253815	0.324099	0.174921	0.238392	0.319814	0.129621	1.5924e-16	0.22957	0.22957	0.22957	0.257885	0.122139	0.238203	0.323534	0.0759935	0.0725959	0.0890285	0.310667	0.302364	0.328852	0.22957	0.166561	0.0285822	0.189159	0.3624	0.23183	0.201202	0.0709292	0.310667	0.107211	0.22957	0.323534	0.0343291
Wuding	0.160919	0.160919	0.0910917	0.270218	0.137734	0.058309	0.177973	0.0388452	0.0607656	0.0639641	0.285166	0.141141	0.0301641	0.066245	0.160919	0.0213329	0.239528	0.144005	0.242074	0.284773	0.282142	0.107763	9.63395e-29	0.160919	0.160919	0.160919	0.287273	0.0959414	0.223578	0.214805	0.065122	0.058309	0.0286329	0.433406	0.185031	0.238706	0.160919	0.112196	0.0218491	0.238043	0.350609	0.29674	0.195156	0.0440476	0.433406	0.0175551	0.160919	0.214805	0.000650145
Yao'an	0.214212	0.214212	0.130951	0.229707	0.153387	0.0675003	0.22655	0.0645991	0.0855186	0.053056	0.24345	0.150091	0.0409412	0.126519	0.214212	0.0280804	0.24872	0.228115	0.203149	0.339997	0.291565	0.0856314	1.82661e-24	0.214212	0.214212	0.214212	0.242046	0.111193	0.262573	0.30301	0.0734018	0.0675003	0.0348916	0.334001	0.191848	0.341489	0.214212	0.156298	0.0259631	0.194557	0.373096	0.241333	0.172719	0.0361141	0.334001	0.00559288	0.214212	0.30301	0.00213093
Yongren	0.180534	0.180534	0.132897	0.252882	0.141833	0.0608156	0.210896	0.081488	0.101783	0.0562979	0.30164	0.172768	0.0243808	0.0706815	0.180534	0.0252357	0.242153	0.159973	0.216448	0.323289	0.28033	0.167542	6.06258e-26	0.180534	0.180534	0.180534	0.283244	0.105972	0.249205	0.249023	0.0642132	0.0608156	0.0679097	0.39372	0.273218	0.262543	0.180534	0.129305	0.0272017	0.22005	0.358341	0.260633	0.163718	0.114353	0.39372	0.0194822	0.180534	0.249023	0.00111121
Yuanmou	0.10504	0.10504	0.272784	0.341616	0.112343	0.0549836	0.0974394	0.132105	0.165432	0.0315198	0.397149	0.0851789	0.0283823	0.0729789	0.10504	0.0574253	0.236203	0.148756	0.315015	0.299136	0.339393	0.354746	5.18869e-27	0.10504	0.10504	0.10504	0.334015	0.0661785	0.18086	0.109699	0.0603613	0.0549836	0.2114	0.582851	0.433931	0.20217	0.10504	0.0596431	0.0195513	0.308217	0.445889	0.261804	0.156548	0.304246	0.582851	0.00992264	0.10504	0.109699	0.00041091
Binchuan	0.144859	0.144859	0.335147	0.203074	0.146139	0.0631713	0.152718	0.0713269	0.178243	0.0957979	0.18176	0.12306	0.0918874	0.181872	0.144859	0.0440418	0.239684	0.27368	0.231791	0.371415	0.346857	0.211142	2.44827e-06	0.144859	0.144859	0.144859	0.210934	0.143917	0.273219	0.182375	0.0763687	0.0631713	0.0879853	0.298807	0.315782	0.476732	0.144859	0.100688	0.0262084	0.170368	0.307663	0.287921	0.217303	0.0883176	0.298807	0.00341049	0.144859	0.182375	0.0297272
Dali	0.143651	0.143651	0.199683	0.179879	0.144113	0.0847822	0.152541	0.0551913	0.0993655	0.126001	0.130039	0.138322	0.065071	0.207766	0.143651	0.00687443	0.260838	0.304688	0.160168	0.311218	0.33529	0.107914	5.48432e-11	0.143651	0.143651	0.143651	0.18877	0.10972	0.287772	0.166761	0.0722594	0.0847822	0.0211773	0.239218	0.194899	0.511318	0.143651	0.107893	0.0574773	0.141891	0.262031	0.318237	0.256099	0.0225393	0.239218	0.0093236	0.143651	0.166761	0.0783186
Eryuan	0.189954	0.189954	0.198126	0.232818	0.176186	0.0574712	0.211765	0.0465052	0.0716052	0.043256	0.0899757	0.148978	0.0504407	0.21081	0.189954	0.00633544	0.240051	0.377448	0.225789	0.308227	0.333643	0.0656313	1.47326e-05	0.189954	0.189954	0.189954	0.25463	0.120137	0.230269	0.274552	0.0668947	0.0574712	0.0210376	0.360281	0.15436	0.545409	0.189954	0.142069	0.0254107	0.21241	0.279422	0.242586	0.247555	0.0335997	0.360281	0.00323051	0.189954	0.274552	0.111277
Heqing	0.162373	0.162373	0.290937	0.252048	0.157359	0.0623546	0.163157	0.0598767	0.120183	0.0539255	0.126791	0.11669	0.06845	0.189713	0.162373	0.013397	0.243574	0.324567	0.258144	0.342841	0.346269	0.137996	0.0201621	0.162373	0.162373	0.162373	0.252832	0.122002	0.232025	0.209624	0.0753467	0.0623546	0.0500952	0.388974	0.248671	0.518957	0.162373	0.109605	0.0233724	0.214365	0.277061	0.257212	0.220509	0.0902773	0.388974	0.00434852	0.162373	0.209624	0.130342
Jianchuan	0.252128	0.252128	0.153508	0.140514	0.156259	0.0552342	0.273923	0.0446158	0.0532677	0.115313	0.0602436	0.144471	0.0433916	0.192797	0.252128	0.00330018	0.236454	0.314589	0.128672	0.392823	0.272244	0.0904609	5.21851e-08	0.252128	0.252128	0.252128	0.162309	0.110834	0.35017	0.403374	0.0594747	0.0552342	0.0133318	0.180146	0.154396	0.558306	0.252128	0.206481	0.0260184	0.117421	0.204255	0.300603	0.24313	0.00785086	0.180146	0.00137704	0.252128	0.403374	0.0568171
Midu	0.143015	0.143015	0.27493	0.301065	0.17244	0.0840848	0.130204	0.0472767	0.118858	0.0478574	0.206252	0.132962	0.0583978	0.162992	0.143015	0.0264551	0.265304	0.29161	0.275378	0.265558	0.334161	0.166632	1.39542e-15	0.143015	0.143015	0.143015	0.288255	0.120086	0.1834	0.127446	0.095516	0.0840848	0.0553603	0.443547	0.287059	0.40448	0.143015	0.0685164	0.0239474	0.247065	0.387857	0.27411	0.228745	0.0915578	0.443547	0.0136267	0.143015	0.127446	0.0169458
Nanjian Yi	0.110627	0.110627	0.278801	0.340475	0.193569	0.0596598	0.126313	0.0539923	0.077422	0.0363856	0.201284	0.141103	0.0243808	0.174585	0.110627	0.009845	0.240879	0.330262	0.305196	0.183007	0.366381	0.160449	3.34286e-17	0.110627	0.110627	0.110627	0.35616	0.0901393	0.158716	0.111521	0.0630574	0.0596598	0.0486553	0.571217	0.278551	0.393727	0.110627	0.060554	0.0228341	0.319351	0.404926	0.299334	0.283374	0.104541	0.571217	0.0225473	0.110627	0.111521	0.0229225
Weishan Yi and Hui	0.134823	0.134823	0.320132	0.277322	0.170557	0.0551133	0.149867	0.0568075	0.0923589	0.0724028	0.15965	0.130729	0.0418379	0.216129	0.134823	0.0134341	0.236333	0.384029	0.264048	0.259017	0.358783	0.168424	1.41465e-11	0.134823	0.134823	0.134823	0.292367	0.102409	0.2284	0.169005	0.0626992	0.0551133	0.0496581	0.454005	0.284472	0.500978	0.134823	0.0892959	0.0229686	0.254944	0.376624	0.318447	0.290325	0.0775015	0.454005	0.00682904	0.134823	0.169005	0.0367778
Xiangyun	0.171202	0.171202	0.232545	0.253764	0.138336	0.0553363	0.169829	0.0567307	0.117895	0.0565882	0.217693	0.0983399	0.0699918	0.152444	0.171202	0.0373657	0.236556	0.275353	0.26842	0.348974	0.32649	0.143431	1.19018e-16	0.171202	0.171202	0.171202	0.252391	0.114369	0.245881	0.241317	0.0679107	0.0553363	0.0462461	0.406442	0.247366	0.403004	0.171202	0.125452	0.0188061	0.219845	0.364163	0.264863	0.196819	0.061866	0.406442	0.00286412	0.171202	0.241317	0.00655346
Yangbi Yi	0.214733	0.214733	0.290972	0.226764	0.206906	0.0551367	0.253094	0.0791914	0.0827467	0.0457309	0.0877384	0.177408	0.0243808	0.26489	0.214733	0.00325552	0.236356	0.48714	0.196009	0.274078	0.361189	0.0898183	3.08439e-07	0.214733	0.214733	0.214733	0.265125	0.108291	0.258283	0.32878	0.0585343	0.0551367	0.0307744	0.352842	0.21667	0.572687	0.214733	0.169183	0.0295105	0.209007	0.321339	0.250992	0.275356	0.0526738	0.352842	0.00844777	0.214733	0.32878	0.162144
Yongping	0.210633	0.210633	0.340521	0.218993	0.202049	0.0589539	0.242075	0.0848132	0.0980165	0.0625747	0.0798834	0.171207	0.0268726	0.280385	0.210633	0.00741206	0.240173	0.48521	0.186912	0.2524	0.359093	0.117246	1.2821e-08	0.210633	0.210633	0.210633	0.250436	0.107683	0.266232	0.312944	0.0635845	0.0589539	0.0437128	0.329665	0.265175	0.580998	0.210633	0.161265	0.0329617	0.192083	0.309615	0.268343	0.277184	0.0621187	0.329665	0.00751181	0.210633	0.312944	0.1054
Yulong Naxi	0.218064	0.218064	0.22651	0.156375	0.222835	0.0549836	0.327346	0.0634063	0.0657939	0.0441505	0.0457011	0.318945	0.0263465	0.248857	0.218064	0.00332681	0.236203	0.457744	0.127739	0.219171	0.325853	0.0467498	3.26712e-05	0.218064	0.218064	0.218064	0.265658	0.181026	0.236132	0.335747	0.0583812	0.0549836	0.0403858	0.212371	0.163689	0.639194	0.218064	0.172667	0.0336279	0.145643	0.233934	0.212094	0.259194	0.0205039	0.212371	0.0144988	0.218064	0.335747	0.179694
Lianghe	0.332725	0.332725	0.47575	0.355398	0.42058	0.277774	0.103839	0.0841269	0.192907	0.0672094	0.0288774	0.0881877	0.0632453	0.384192	0.332725	0.108487	0.458993	0.384406	0.140871	0.0416421	0.302049	0.201375	1.45173e-17	0.332725	0.332725	0.332725	0.126512	0.102546	0.155185	0.119489	0.281171	0.277774	0.138064	0.164836	0.577808	0.426415	0.332725	0.0645379	0.0222477	0.10949	0.403663	0.222626	0.22878	0.434711	0.164836	0.0108703	0.332725	0.119489	0.00206187
Longchuan	0.30769	0.30769	0.405763	0.318344	0.447482	0.239494	0.123643	0.10522	0.285877	0.0480227	0.0368654	0.101306	0.10009	0.331072	0.30769	0.188052	0.420713	0.302121	0.178941	0.053114	0.294542	0.235775	5.42748e-21	0.30769	0.30769	0.30769	0.134296	0.14595	0.138525	0.145979	0.242891	0.239494	0.187962	0.167286	0.557957	0.337641	0.30769	0.0777831	0.0269839	0.109495	0.339295	0.193893	0.191887	0.366736	0.167286	0.0211249	0.30769	0.145979	0.00212727
Luxi	0.317581	0.317581	0.428355	0.300955	0.429538	0.210968	0.168653	0.157789	0.269128	0.0435471	0.0562839	0.108972	0.0574884	0.343375	0.317581	0.143387	0.389427	0.358919	0.147475	0.0456154	0.334389	0.205379	2.14862e-20	0.317581	0.317581	0.317581	0.152027	0.10442	0.163641	0.228334	0.216923	0.210968	0.157026	0.195081	0.532079	0.340027	0.317581	0.121721	0.0339868	0.115052	0.323826	0.192009	0.184281	0.335297	0.195081	0.0288325	0.317581	0.228334	0.00277851
Ruili	0.299593	0.299593	0.407763	0.322021	0.435969	0.247288	0.133509	0.153796	0.331309	0.0408656	0.0721017	0.127461	0.0964234	0.325823	0.299593	0.158481	0.415919	0.263307	0.171157	0.0573863	0.310676	0.249064	1.73575e-17	0.299593	0.299593	0.299593	0.155938	0.14268	0.13484	0.139557	0.238426	0.247288	0.223293	0.184415	0.606835	0.303203	0.299593	0.0872528	0.0438685	0.116059	0.327303	0.159833	0.14939	0.461198	0.184415	0.0349871	0.299593	0.139557	0.00343136
Yingjiang	0.292621	0.292621	0.435082	0.317947	0.445126	0.240508	0.102722	0.0722899	0.180627	0.11973	0.0216158	0.0916301	0.0639857	0.410423	0.292621	0.118966	0.421807	0.379663	0.141425	0.033985	0.31286	0.25555	3.14331e-18	0.292621	0.292621	0.292621	0.128047	0.105008	0.210983	0.113813	0.243995	0.240508	0.115964	0.164464	0.548399	0.472223	0.292621	0.0617001	0.0202959	0.102797	0.352737	0.325712	0.31475	0.337771	0.164464	0.0112722	0.292621	0.113813	0.0026329
Dêqên	0.128591	0.128591	0.0470914	0.139378	0.0454054	0.0567034	0.141732	0.010607	0.00695032	0.142862	0.0876613	0.127739	0.0265504	0.0463386	0.128591	0.00401503	0.236855	0.103856	0.109226	0.436558	0.265124	0.0349714	3.59622e-17	0.128591	0.128591	0.128591	0.15252	0.0844449	0.274168	0.155726	0.0590745	0.0567034	0.00762711	0.1773	0.0556245	0.425809	0.128591	0.0838378	0.0280581	0.112108	0.215446	0.293014	0.175902	0.00615554	0.1773	9.24618e-05	0.128591	0.155726	0.000334351
Weixin	0.217058	0.217058	0.0807996	0.133277	0.12078	0.0552952	0.319001	0.0274869	0.0301683	0.0645004	0.048361	0.304889	0.0243808	0.14256	0.217058	0.00143911	0.236515	0.260818	0.102363	0.322314	0.218004	0.0256649	2.70658e-06	0.217058	0.217058	0.217058	0.23522	0.172032	0.245181	0.333112	0.0586928	0.0552952	0.0159028	0.165551	0.0806092	0.552054	0.217058	0.171349	0.0418431	0.117876	0.19047	0.202922	0.175528	0.00531447	0.165551	0.0014509	0.217058	0.333112	0.0212896
Zhongdian	0.236077	0.236077	0.0318443	0.142456	0.0697157	0.0556702	0.248703	0.0142779	0.0102961	0.119309	0.0874176	0.127006	0.0243808	0.0687807	0.236077	0.00167885	0.236904	0.125288	0.111167	0.474937	0.210607	0.0305259	5.52878e-08	0.236077	0.236077	0.236077	0.155082	0.0830905	0.335011	0.3704	0.0590678	0.0556702	0.00345216	0.183159	0.0522486	0.39203	0.236077	0.189994	0.0248854	0.113887	0.198796	0.270475	0.159296	0.00331154	0.183159	0.000208416	0.236077	0.3704	0.0056409
Gejiu	0.115311	0.115311	0.226378	0.346129	0.27886	0.0811954	0.106487	0.055071	0.12695	0.0411285	0.133452	0.108522	0.0495908	0.131722	0.115311	0.0224285	0.249097	0.258291	0.314525	0.080019	0.381724	0.146572	2.45278e-12	0.115311	0.115311	0.115311	0.337306	0.0857413	0.126232	0.104453	0.07706	0.0811954	0.0377317	0.56609	0.271935	0.254031	0.115311	0.070337	0.0351029	0.304332	0.231714	0.315495	0.319665	0.0931839	0.56609	0.176583	0.115311	0.104453	0.0443892
Hekou Yao	0.183052	0.183052	0.628483	0.359157	0.440477	0.115614	0.128662	0.0928123	0.198853	0.0278111	0.034949	0.112861	0.0243808	0.398933	0.183052	0.00575782	0.296833	0.631911	0.267924	0.019606	0.421655	0.304573	0.000100876	0.183052	0.183052	0.183052	0.304767	0.076018	0.119854	0.144462	0.119012	0.115614	0.113773	0.496672	0.560498	0.437806	0.183052	0.0770245	0.026303	0.273277	0.252819	0.300271	0.447922	0.246009	0.496672	0.438171	0.183052	0.144462	0.496449
Honghe	0.236955	0.236955	0.255923	0.366437	0.372653	0.188507	0.117726	0.0449019	0.110491	0.0278111	0.129727	0.12897	0.0243808	0.148416	0.236955	0.0182791	0.369726	0.357917	0.202312	0.0643033	0.351801	0.127388	2.6944e-12	0.236955	0.236955	0.236955	0.247209	0.0840725	0.116501	0.106482	0.191904	0.188507	0.0415464	0.365447	0.330766	0.300414	0.236955	0.0580346	0.0340471	0.20473	0.344647	0.256456	0.255208	0.122727	0.365447	0.187452	0.236955	0.106482	0.0458507
Jianshui	0.115615	0.115615	0.212512	0.320425	0.225519	0.0708112	0.10182	0.0319677	0.108525	0.029928	0.172549	0.100211	0.0493959	0.0718921	0.115615	0.0294998	0.249914	0.207344	0.29901	0.141234	0.376629	0.115528	8.61475e-16	0.115615	0.115615	0.115615	0.30663	0.0925913	0.125076	0.103428	0.0780045	0.0708112	0.028972	0.513048	0.231987	0.225697	0.115615	0.0586243	0.0255267	0.275208	0.259392	0.29464	0.259172	0.0589117	0.513048	0.118627	0.115615	0.103428	0.0162953
Jinping Miao, Yao and Dai	0.284284	0.284284	0.27501	0.312181	0.458603	0.167309	0.184639	0.0975515	0.178963	0.0307936	0.0611677	0.12574	0.0243808	0.174215	0.284284	0.0210442	0.348528	0.34868	0.169254	0.0469871	0.342857	0.130273	1.37311e-08	0.284284	0.284284	0.284284	0.212536	0.0824578	0.146338	0.243537	0.170706	0.167309	0.0533808	0.299332	0.373965	0.291072	0.284284	0.126562	0.0362853	0.172045	0.226584	0.241852	0.272183	0.137387	0.299332	0.271315	0.284284	0.243537	0.103937
Kaiyuan	0.101302	0.101302	0.261537	0.249737	0.195293	0.0641128	0.0923167	0.0375045	0.173604	0.0369404	0.15746	0.08241	0.098385	0.0727036	0.101302	0.0708544	0.236203	0.163731	0.28401	0.178343	0.411869	0.125808	4.12605e-26	0.101302	0.101302	0.101302	0.240752	0.125668	0.127964	0.102223	0.0757665	0.0641128	0.0584182	0.399094	0.222668	0.215667	0.101302	0.0650341	0.026568	0.214682	0.199024	0.254697	0.2154	0.0358351	0.399094	0.0862744	0.101302	0.102223	0.0091024
Lüchun	0.359576	0.359576	0.275233	0.361222	0.499622	0.263128	0.157994	0.0692966	0.148738	0.0283696	0.0876549	0.113504	0.0243808	0.18622	0.359576	0.0173514	0.444347	0.404569	0.122475	0.0623815	0.338355	0.0806685	4.03041e-11	0.359576	0.359576	0.359576	0.159639	0.0763397	0.149087	0.202483	0.266525	0.263128	0.025096	0.205775	0.409314	0.32016	0.359576	0.106035	0.0304944	0.120628	0.336398	0.214209	0.220718	0.202252	0.205775	0.200464	0.359576	0.202483	0.114402
Luxi	0.101302	0.101302	0.21317	0.337139	0.160048	0.0549836	0.0923167	0.0164663	0.0881522	0.0278111	0.236501	0.08241	0.0744687	0.112295	0.101302	0.0309074	0.236203	0.299608	0.356625	0.185816	0.345359	0.117141	9.16663e-24	0.101302	0.101302	0.101302	0.328154	0.110881	0.123556	0.102223	0.0754909	0.0549836	0.0209451	0.573899	0.204892	0.296667	0.101302	0.0559049	0.0174388	0.302084	0.340298	0.299406	0.272178	0.0365167	0.573899	0.0403197	0.101302	0.102223	0.0152102
Mengzi	0.108587	0.108587	0.228432	0.321626	0.267188	0.0711619	0.0948537	0.0322986	0.103068	0.0372409	0.10667	0.0864105	0.0566056	0.103256	0.108587	0.030118	0.242951	0.270971	0.307071	0.0744483	0.39965	0.104175	7.91935e-17	0.108587	0.108587	0.108587	0.307893	0.0855879	0.113652	0.103296	0.0765731	0.0711619	0.0280881	0.529375	0.215675	0.258173	0.108587	0.0658715	0.0294848	0.280677	0.200262	0.30524	0.319309	0.0464531	0.529375	0.142985	0.108587	0.103296	0.0439563
Mile	0.104175	0.104175	0.188144	0.313651	0.180931	0.0598199	0.100454	0.0255498	0.129619	0.0308021	0.220399	0.0966303	0.0833782	0.0802369	0.104175	0.0344685	0.238048	0.222894	0.33721	0.210736	0.337781	0.128959	1.55205e-25	0.104175	0.104175	0.104175	0.309931	0.123909	0.130743	0.104278	0.0782061	0.0598199	0.035711	0.523232	0.229385	0.242738	0.104175	0.0599233	0.0213836	0.283293	0.29489	0.291167	0.254697	0.0406405	0.523232	0.0988725	0.104175	0.104278	0.0166989
Pingbian Miao	0.186307	0.186307	0.335751	0.354696	0.402368	0.133651	0.131075	0.0284804	0.0869025	0.0278111	0.0473468	0.147252	0.0243808	0.180065	0.186307	0.00513979	0.314871	0.483289	0.245426	0.0254261	0.36414	0.129674	1.29514e-08	0.186307	0.186307	0.186307	0.299465	0.0932138	0.102844	0.114898	0.137049	0.133651	0.0333451	0.451677	0.330028	0.37231	0.186307	0.0622422	0.0308992	0.252981	0.248975	0.293216	0.384934	0.100513	0.451677	0.303084	0.186307	0.114898	0.20906
Shiping	0.127748	0.127748	0.148634	0.345016	0.250452	0.069277	0.126382	0.036719	0.0762719	0.0278111	0.195869	0.126236	0.0267936	0.0746624	0.127748	0.0104589	0.250965	0.238328	0.302533	0.125122	0.343082	0.105973	1.08401e-17	0.127748	0.127748	0.127748	0.34365	0.0851185	0.129929	0.126528	0.0733379	0.069277	0.0291681	0.561065	0.228017	0.238143	0.127748	0.0680574	0.0226614	0.310145	0.306393	0.312225	0.289749	0.056594	0.561065	0.153336	0.127748	0.126528	0.0222913
Yuanyang	0.181479	0.181479	0.252234	0.367717	0.357263	0.125253	0.115237	0.0438231	0.125836	0.0307469	0.106127	0.108438	0.0243808	0.127658	0.181479	0.0161599	0.306473	0.33906	0.266845	0.0577819	0.35899	0.163323	3.21988e-14	0.181479	0.181479	0.181479	0.301476	0.0738065	0.117336	0.122037	0.128651	0.125253	0.0344398	0.494514	0.339954	0.263282	0.181479	0.0658117	0.0363355	0.26485	0.258362	0.306031	0.313381	0.124596	0.494514	0.308478	0.181479	0.122037	0.0730708
Anning	0.192509	0.192509	0.122912	0.326097	0.176726	0.128023	0.151154	0.0535129	0.0724753	0.0403873	0.268044	0.138596	0.036957	0.15135	0.192509	0.0161964	0.296666	0.239871	0.235032	0.202385	0.318136	0.066868	9.74166e-29	0.192509	0.192509	0.192509	0.284742	0.0888858	0.174042	0.163712	0.126608	0.128023	0.0254581	0.430888	0.193794	0.30132	0.192509	0.0992254	0.041347	0.242267	0.431459	0.237577	0.189438	0.0524393	0.430888	0.012306	0.192509	0.163712	0.00149878
Chenggong	0.103755	0.103755	0.0864133	0.292875	0.145316	0.0897834	0.105229	0.0633092	0.0842844	0.0622588	0.272941	0.104033	0.0588284	0.137582	0.103755	0.00701451	0.254658	0.195599	0.261921	0.173903	0.348429	0.0581989	6.37278e-30	0.103755	0.103755	0.103755	0.294349	0.0716039	0.17141	0.106425	0.0682126	0.0897834	0.0129276	0.484666	0.141065	0.249633	0.103755	0.0924534	0.0568925	0.264157	0.330231	0.2684	0.217501	0.0241569	0.484666	0.0522809	0.103755	0.106425	0.00468751
Dongchuan	0.10375	0.10375	0.124293	0.309104	0.107965	0.0549836	0.0947649	0.0229811	0.0460532	0.0278111	0.241454	0.08241	0.0286861	0.0395366	0.10375	0.0124289	0.236203	0.106357	0.282807	0.210075	0.323721	0.085887	8.94417e-25	0.10375	0.10375	0.10375	0.300119	0.0650979	0.129264	0.107119	0.0616953	0.0549836	0.0280848	0.517828	0.144121	0.181267	0.10375	0.0583531	0.0224393	0.278503	0.294892	0.270222	0.188027	0.0513894	0.517828	0.0117833	0.10375	0.107119	0.00054038
Fumin	0.105166	0.105166	0.102049	0.353079	0.149036	0.0549836	0.118809	0.0315848	0.0404786	0.028474	0.275561	0.127666	0.0243808	0.0820393	0.105166	0.00896525	0.236203	0.177829	0.322477	0.202193	0.304502	0.0840966	8.79209e-31	0.105166	0.105166	0.105166	0.366722	0.0834208	0.137938	0.109951	0.0583812	0.0549836	0.0259647	0.605777	0.169621	0.249905	0.105166	0.059769	0.01995	0.340871	0.402438	0.294744	0.243004	0.0401077	0.605777	0.0150369	0.105166	0.109951	0.00127439
Jinning	0.155043	0.155043	0.0950979	0.315255	0.18546	0.119752	0.128986	0.0451627	0.0654052	0.0452723	0.255851	0.142881	0.041842	0.127299	0.155043	0.0107486	0.289079	0.221314	0.237345	0.171513	0.321344	0.0532091	3.80354e-28	0.155043	0.155043	0.155043	0.289198	0.091028	0.154103	0.11509	0.114998	0.119752	0.0167442	0.435515	0.158071	0.285373	0.155043	0.0797998	0.0447041	0.248149	0.386089	0.253953	0.214465	0.0306993	0.435515	0.041816	0.155043	0.11509	0.00423878
Kunming	0.113013	0.113013	0.0970015	0.236325	0.145741	0.207581	0.12533	0.212249	0.247391	0.183339	0.432976	0.125014	0.183586	0.365915	0.113013	0.0123106	0.236932	0.204427	0.21233	0.183812	0.54527	0.0510624	1.93076e-26	0.113013	0.113013	0.113013	0.248642	0.0887021	0.336754	0.125646	0.075225	0.207581	0.0174883	0.372269	0.13666	0.278583	0.113013	0.220214	0.172256	0.212456	0.340703	0.234894	0.191156	0.0175423	0.372269	0.025162	0.113013	0.125646	0.00285199
Lunan	0.105949	0.105949	0.243841	0.236462	0.148363	0.0617476	0.122231	0.0302886	0.13542	0.0345751	0.226428	0.132945	0.113879	0.108813	0.105949	0.0491093	0.236203	0.224613	0.288595	0.249836	0.366795	0.0977686	2.24609e-28	0.105949	0.105949	0.105949	0.252745	0.168794	0.139036	0.111516	0.0725335	0.0617476	0.0422923	0.372545	0.189046	0.293111	0.105949	0.0673155	0.0242028	0.214088	0.32343	0.231794	0.201808	0.0184109	0.372545	0.0292312	0.105949	0.111516	0.00496114
Luquan Yi and Miao	0.161763	0.161763	0.0797825	0.28226	0.138271	0.0549836	0.176955	0.0288057	0.0421467	0.0397518	0.254584	0.130763	0.0260347	0.057393	0.161763	0.0121924	0.236203	0.138316	0.253312	0.247815	0.288486	0.0611759	8.28606e-29	0.161763	0.161763	0.161763	0.297452	0.0866231	0.187487	0.223146	0.0587449	0.0549836	0.0166785	0.464141	0.130324	0.210218	0.161763	0.116366	0.0221539	0.256788	0.330257	0.275455	0.194668	0.0233871	0.464141	0.0201813	0.161763	0.223146	0.000608123
Songming	0.106984	0.106984	0.0950394	0.301972	0.147134	0.0902938	0.11997	0.0614674	0.0810448	0.0782301	0.29092	0.134484	0.0620937	0.145038	0.106984	0.0120925	0.240269	0.190331	0.273773	0.192387	0.34679	0.0728235	4.52512e-30	0.106984	0.106984	0.106984	0.314958	0.0932976	0.189169	0.105457	0.0794079	0.0902938	0.0180384	0.495433	0.15211	0.278583	0.106984	0.0887663	0.053937	0.278294	0.364142	0.295443	0.238463	0.0235943	0.495433	0.0183942	0.106984	0.105457	0.0017795
Xishan	0.192944	0.192944	0.0891781	0.25321	0.188347	0.106959	0.212988	0.0440181	0.0594374	0.0360316	0.236014	0.227978	0.0326012	0.113972	0.192944	0.0135225	0.283563	0.223124	0.178853	0.207233	0.290586	0.0385298	1.60166e-29	0.192944	0.192944	0.192944	0.273255	0.133577	0.175294	0.197998	0.104115	0.106959	0.0236375	0.318531	0.150519	0.30855	0.192944	0.112013	0.0413387	0.196281	0.380586	0.215079	0.178616	0.0243046	0.318531	0.0425232	0.192944	0.197998	0.00298935
Xundian Hui and Yi	0.102035	0.102035	0.0821213	0.344116	0.129196	0.0558081	0.0970321	0.0162884	0.0555497	0.0314539	0.254055	0.0903741	0.0540014	0.0690509	0.102035	0.0258715	0.236203	0.149459	0.34231	0.213238	0.301582	0.0661926	4.18223e-32	0.102035	0.102035	0.102035	0.339113	0.0935708	0.12949	0.10369	0.0695982	0.0558081	0.0142088	0.587852	0.132607	0.221335	0.102035	0.0574628	0.019693	0.312423	0.337605	0.301738	0.231317	0.0217848	0.587852	0.0116291	0.102035	0.10369	0.000892503
Yiliang	0.107317	0.107317	0.163265	0.333808	0.151638	0.0611648	0.104359	0.0243884	0.0875898	0.0331113	0.268598	0.0983899	0.0638865	0.0945227	0.107317	0.0228704	0.238165	0.232926	0.33653	0.21793	0.330743	0.109087	3.5124e-27	0.107317	0.107317	0.107317	0.33085	0.10407	0.140205	0.110327	0.0709079	0.0611648	0.0232496	0.563311	0.197272	0.261345	0.107317	0.0641759	0.0236083	0.30348	0.357315	0.294703	0.247774	0.0348146	0.563311	0.0388984	0.107317	0.110327	0.0082587
Huaping	0.259642	0.259642	0.1573	0.225032	0.160847	0.0576115	0.265832	0.0928152	0.121686	0.0356553	0.231981	0.118016	0.030813	0.108386	0.259642	0.020043	0.238831	0.217249	0.198234	0.367166	0.288935	0.140662	9.7634e-22	0.259642	0.259642	0.259642	0.231223	0.085028	0.292153	0.413647	0.0627773	0.0576115	0.0613399	0.344429	0.25377	0.268569	0.259642	0.211617	0.0267772	0.193505	0.308943	0.215163	0.142103	0.092736	0.344429	0.0109552	0.259642	0.413647	0.0037875
Lijiang	0.259395	0.259395	0.100158	0.142472	0.125285	0.0565432	0.291049	0.0384602	0.0386963	0.0960492	0.079546	0.164288	0.0332221	0.132736	0.259395	0.0022343	0.236503	0.225982	0.119152	0.418725	0.244174	0.0612564	1.5273e-06	0.259395	0.259395	0.259395	0.174126	0.109313	0.335242	0.417809	0.0594395	0.0565432	0.0139617	0.183964	0.119776	0.475496	0.259395	0.214957	0.0269464	0.116768	0.194243	0.25679	0.184308	0.00946691	0.183964	0.00166886	0.259395	0.417809	0.0371943
Ninglang Yi	0.287862	0.287862	0.0481224	0.162932	0.114308	0.0552191	0.308158	0.0412608	0.0322698	0.0531744	0.112098	0.141442	0.028704	0.0967864	0.287862	0.00890854	0.23704	0.167325	0.136418	0.404698	0.244368	0.0231812	7.7818e-11	0.287862	0.287862	0.287862	0.183228	0.094632	0.317342	0.474873	0.0589336	0.0552191	0.0114253	0.225014	0.0750928	0.345166	0.287862	0.24223	0.0248642	0.138674	0.244066	0.195547	0.125116	0.0085037	0.225014	0.00102728	0.287862	0.474873	0.00177064
Yongsheng	0.200695	0.200695	0.24203	0.196382	0.162953	0.0550985	0.22375	0.0721955	0.103428	0.048654	0.146414	0.14672	0.0441984	0.139834	0.200695	0.0113848	0.237683	0.255394	0.185483	0.357139	0.336589	0.102295	0.00359316	0.200695	0.200695	0.200695	0.219437	0.112765	0.26618	0.300779	0.0632873	0.0550985	0.0519382	0.292154	0.207733	0.428383	0.200695	0.155183	0.024488	0.176916	0.271175	0.221376	0.17835	0.0573941	0.292154	0.00772793	0.200695	0.300779	0.0623068
Cangyuan Va	0.300363	0.300363	0.307213	0.322536	0.442046	0.203631	0.175216	0.136074	0.221272	0.0282405	0.0782022	0.147381	0.0411057	0.239206	0.300363	0.0670606	0.38485	0.258151	0.160011	0.053359	0.318158	0.18052	3.63076e-14	0.300363	0.300363	0.300363	0.197389	0.110003	0.140513	0.203051	0.209287	0.203631	0.136486	0.247396	0.478111	0.295486	0.300363	0.106319	0.0234802	0.144297	0.29583	0.190531	0.170956	0.323789	0.247396	0.0524475	0.300363	0.203051	0.00758933
Fengqing	0.115758	0.115758	0.314838	0.29453	0.236904	0.0595424	0.149683	0.0781218	0.113607	0.0499105	0.159757	0.172332	0.0378704	0.201388	0.115758	0.0308252	0.238254	0.348089	0.272859	0.152532	0.37116	0.174676	3.48043e-16	0.115758	0.115758	0.115758	0.328455	0.116736	0.17021	0.127033	0.0635376	0.0595424	0.0777484	0.484579	0.307321	0.411189	0.115758	0.0708175	0.0231491	0.287613	0.373992	0.29791	0.305161	0.0958847	0.484579	0.0291886	0.115758	0.127033	0.0283031
Gengma Dai and Va	0.210289	0.210289	0.386987	0.24196	0.364578	0.120232	0.199937	0.18348	0.275185	0.0497666	0.0875215	0.204859	0.0637872	0.258162	0.210289	0.12396	0.298794	0.279187	0.185516	0.0803985	0.334229	0.247977	6.68098e-17	0.210289	0.210289	0.210289	0.231608	0.158767	0.16727	0.195014	0.124491	0.120232	0.230967	0.258356	0.479662	0.340793	0.210289	0.104957	0.0278769	0.165981	0.269921	0.222225	0.212222	0.217127	0.258356	0.0590835	0.210289	0.195014	0.00577751
Lincang	0.19782	0.19782	0.253472	0.252079	0.316157	0.114321	0.206624	0.109664	0.136973	0.0595044	0.127961	0.23044	0.0274923	0.213599	0.19782	0.0448565	0.292429	0.299708	0.165251	0.0953974	0.333783	0.137714	1.66746e-18	0.19782	0.19782	0.19782	0.260883	0.134808	0.184569	0.182807	0.115956	0.114321	0.0940491	0.291325	0.334724	0.386247	0.19782	0.0993085	0.0366642	0.185186	0.311958	0.256726	0.239799	0.134211	0.291325	0.0461469	0.19782	0.182807	0.00847021
Shuangjiang Lahu, Va, Blang and Dai	0.176949	0.176949	0.302115	0.275454	0.358836	0.107035	0.167242	0.115007	0.188854	0.0619989	0.124379	0.177569	0.0419235	0.229017	0.176949	0.0775613	0.284505	0.29793	0.210343	0.0697543	0.352676	0.209404	2.36959e-18	0.176949	0.176949	0.176949	0.265747	0.122165	0.172451	0.156914	0.109572	0.107035	0.122052	0.353924	0.394766	0.335454	0.176949	0.087	0.0381795	0.210104	0.273286	0.281927	0.263939	0.165261	0.353924	0.0653501	0.176949	0.156914	0.00928754
Yongde	0.113153	0.113153	0.364049	0.281081	0.308251	0.059991	0.146718	0.116162	0.170113	0.0561923	0.109653	0.175025	0.038769	0.22907	0.113153	0.0678636	0.23996	0.309819	0.25986	0.0781647	0.379687	0.244885	2.23098e-18	0.113153	0.113153	0.113153	0.314646	0.120238	0.158214	0.11841	0.0693622	0.059991	0.129917	0.454267	0.395358	0.368199	0.113153	0.0652486	0.0222725	0.268094	0.287058	0.302389	0.309509	0.173879	0.454267	0.0525966	0.113153	0.11841	0.0096829
Yun	0.120136	0.120136	0.312796	0.254119	0.263638	0.0596535	0.209956	0.104153	0.149422	0.0292287	0.153326	0.28936	0.0413326	0.178604	0.120136	0.0450692	0.240873	0.300747	0.235799	0.131839	0.35126	0.167366	2.86385e-18	0.120136	0.120136	0.120136	0.343939	0.18122	0.143395	0.130552	0.0664597	0.0596535	0.144762	0.398518	0.33565	0.395599	0.120136	0.0700694	0.0239847	0.250772	0.341786	0.242146	0.258671	0.106368	0.398518	0.0779762	0.120136	0.130552	0.0222705
Zhenkang	0.252914	0.252914	0.377723	0.234218	0.385976	0.100905	0.251236	0.207193	0.238478	0.0371322	0.0667627	0.188866	0.0250833	0.294146	0.252914	0.0714113	0.282158	0.351417	0.158398	0.060703	0.352022	0.190669	1.13549e-17	0.252914	0.252914	0.252914	0.232541	0.114723	0.189016	0.313604	0.104302	0.100905	0.164312	0.276215	0.448004	0.354661	0.252914	0.161596	0.0324222	0.172139	0.260836	0.210838	0.21762	0.221573	0.276215	0.0480584	0.252914	0.313604	0.00706715
Bijiang	0.123387	0.123387	0.19519	0.134492	0.140033	0.0569366	0.391982	0.0150825	0.0295674	0.0286702	0.0287531	0.641476	0.0243808	0.110871	0.123387	0.00129571	0.238339	0.341236	0.101937	0.128876	0.247593	0.0179055	8.62415e-05	0.123387	0.123387	0.123387	0.403087	0.340325	0.12352	0.142488	0.0603342	0.0569366	0.0737461	0.164698	0.13419	0.711001	0.123387	0.0760372	0.0300575	0.108807	0.178974	0.16352	0.199417	0.00998369	0.164698	0.0199836	0.123387	0.142488	0.128516
Gongshan Derung and Nu	0.120502	0.120502	0.103168	0.139252	0.0821843	0.0598109	0.270923	0.00661113	0.00993286	0.0437822	0.0431038	0.410154	0.0251386	0.0705051	0.120502	0.00133812	0.240842	0.231015	0.10458	0.193967	0.274842	0.0161975	7.03267e-16	0.120502	0.120502	0.120502	0.289674	0.225061	0.139048	0.131692	0.0629339	0.0598109	0.0380619	0.169193	0.0759061	0.586111	0.120502	0.0710012	0.0237383	0.113334	0.210257	0.174393	0.164114	0.00951588	0.169193	0.00230259	0.120502	0.131692	0.00314846
Lanping Bai and Pumi	0.267405	0.267405	0.135629	0.140271	0.184234	0.0550478	0.333898	0.0483928	0.043695	0.047982	0.0423712	0.233495	0.0243808	0.203631	0.267405	0.00145816	0.236267	0.35426	0.109605	0.28473	0.280211	0.0287996	0.00398701	0.267405	0.267405	0.267405	0.206765	0.136335	0.265205	0.434301	0.0584454	0.0550478	0.0186497	0.180034	0.103073	0.557328	0.267405	0.221944	0.0357827	0.127436	0.198688	0.193992	0.201726	0.0141771	0.180034	0.0030204	0.267405	0.434301	0.0735631
Lushui	0.155433	0.155433	0.302185	0.150639	0.223051	0.0698174	0.31858	0.0546249	0.0748283	0.0775357	0.0264585	0.456344	0.0243808	0.254803	0.155433	0.00841157	0.251037	0.44603	0.105203	0.111126	0.305147	0.0811724	0.000482016	0.155433	0.155433	0.155433	0.313788	0.247759	0.195309	0.180817	0.073215	0.0698174	0.0787832	0.171231	0.23442	0.71249	0.155433	0.0952018	0.0350596	0.112999	0.202792	0.264125	0.306624	0.0481309	0.171231	0.0194245	0.155433	0.180817	0.150098
Jiangcheng Hani and Yi	0.397436	0.397436	0.431709	0.404563	0.584529	0.327342	0.12316	0.0756918	0.170148	0.0310399	0.0612195	0.0965436	0.0243808	0.294028	0.397436	0.0107795	0.508711	0.479546	0.101602	0.040996	0.357683	0.106837	1.13146e-09	0.397436	0.397436	0.397436	0.130286	0.0678594	0.141648	0.149775	0.330739	0.327342	0.0308951	0.164028	0.546473	0.403804	0.397436	0.079681	0.0221343	0.0973631	0.371382	0.20604	0.236238	0.368204	0.164028	0.16828	0.397436	0.149775	0.272027
Jingdong Yi	0.235237	0.235237	0.252969	0.231503	0.280297	0.138221	0.247471	0.0847629	0.131158	0.0439235	0.163869	0.291324	0.0301769	0.137592	0.235237	0.0248568	0.31944	0.301976	0.123459	0.171657	0.299382	0.101174	4.75263e-19	0.235237	0.235237	0.235237	0.243737	0.171046	0.187527	0.203618	0.141618	0.138221	0.11896	0.19615	0.328161	0.393605	0.235237	0.106603	0.0296788	0.132021	0.359555	0.211529	0.184983	0.0852587	0.19615	0.110712	0.235237	0.203618	0.0237741
Jinggu Dai and Yi	0.330727	0.330727	0.390646	0.31276	0.450596	0.23532	0.19404	0.125065	0.21423	0.0286401	0.127984	0.187679	0.0335393	0.248982	0.330727	0.0560497	0.416665	0.383387	0.11098	0.0632866	0.326775	0.13748	4.05385e-14	0.330727	0.330727	0.330727	0.176073	0.122586	0.153158	0.200401	0.238717	0.23532	0.129399	0.164468	0.506043	0.354881	0.330727	0.104994	0.0293024	0.10533	0.360995	0.176303	0.168547	0.277449	0.164468	0.100597	0.330727	0.200401	0.0232584
Lancang Lahu	0.307394	0.307394	0.341127	0.31958	0.51641	0.199486	0.182724	0.140644	0.21714	0.0279327	0.131954	0.140046	0.0290336	0.313722	0.307394	0.0646285	0.380796	0.393387	0.149128	0.0378659	0.359593	0.158484	9.20832e-12	0.307394	0.307394	0.307394	0.194911	0.0942632	0.157817	0.225402	0.203934	0.199486	0.078622	0.249775	0.463596	0.338036	0.307394	0.117495	0.0326158	0.146555	0.322001	0.204726	0.206428	0.277997	0.249775	0.0576019	0.307394	0.225402	0.0260221
Menglian Dai, Lahu and Va	0.301512	0.301512	0.297851	0.328921	0.51283	0.188507	0.178792	0.1831	0.258793	0.0279987	0.0989785	0.121986	0.0243808	0.28742	0.301512	0.0478466	0.369726	0.287022	0.164796	0.0456514	0.343004	0.198765	8.10589e-09	0.301512	0.301512	0.301512	0.206201	0.0805806	0.163577	0.235597	0.191904	0.188507	0.0884272	0.290415	0.505685	0.295003	0.301512	0.122592	0.035099	0.161337	0.277519	0.209152	0.187571	0.383563	0.290415	0.0482076	0.301512	0.235597	0.0417401
Mojiang Hani	0.252286	0.252286	0.330809	0.271147	0.40164	0.155578	0.227895	0.0898995	0.164833	0.0278111	0.113631	0.252786	0.0243808	0.162738	0.252286	0.0245607	0.336797	0.384547	0.139951	0.0758853	0.343634	0.10722	7.36565e-14	0.252286	0.252286	0.252286	0.246756	0.145981	0.154565	0.203003	0.158975	0.155578	0.10391	0.240725	0.403515	0.373378	0.252286	0.106295	0.032152	0.148514	0.303774	0.211887	0.220675	0.14394	0.240725	0.217716	0.252286	0.203003	0.0992338
Puer	0.368727	0.368727	0.36254	0.378323	0.509722	0.298269	0.143667	0.069249	0.146661	0.0294165	0.106828	0.13683	0.0243808	0.239588	0.368727	0.0256701	0.479488	0.448819	0.104436	0.0458127	0.341379	0.0916774	3.16044e-14	0.368727	0.368727	0.368727	0.153263	0.0880026	0.138238	0.150503	0.301666	0.298269	0.0484446	0.169696	0.479846	0.376707	0.368727	0.0800451	0.024082	0.101385	0.408652	0.19626	0.200191	0.269664	0.169696	0.121761	0.368727	0.150503	0.0513666
Simao	0.296477	0.296477	0.46748	0.273901	0.526283	0.195661	0.23252	0.142945	0.230506	0.0295026	0.112097	0.250438	0.0260723	0.303232	0.296477	0.0523464	0.375189	0.506262	0.104313	0.0332963	0.378073	0.137541	1.63455e-10	0.296477	0.296477	0.296477	0.209944	0.144807	0.164238	0.214602	0.198181	0.195661	0.143774	0.16945	0.511865	0.436448	0.296477	0.113786	0.0356532	0.112601	0.328389	0.191078	0.226332	0.251251	0.16945	0.148837	0.296477	0.214602	0.0955161
Ximeng Va	0.343683	0.343683	0.291161	0.284823	0.507729	0.191629	0.23035	0.203846	0.257594	0.0296326	0.0926623	0.147005	0.0243808	0.273787	0.343683	0.0417599	0.372849	0.300756	0.117575	0.0520125	0.325336	0.153001	2.5089e-13	0.343683	0.343683	0.343683	0.17149	0.0930903	0.182287	0.313695	0.195027	0.191629	0.0959476	0.195973	0.485638	0.297372	0.343683	0.161641	0.0295485	0.116157	0.270729	0.181306	0.157229	0.299492	0.195973	0.0576276	0.343683	0.313695	0.0247412
Zhenyuan Yi, Hani and Lahu	0.32797	0.32797	0.243787	0.316738	0.36916	0.237801	0.185608	0.0729636	0.137786	0.0337651	0.142249	0.181291	0.0303976	0.155597	0.32797	0.0259471	0.41902	0.314485	0.109335	0.119151	0.297727	0.0840879	3.38882e-19	0.32797	0.32797	0.32797	0.174375	0.11625	0.158849	0.189924	0.241198	0.237801	0.0697656	0.16746	0.376247	0.333606	0.32797	0.0997557	0.0271498	0.104378	0.378071	0.19229	0.160641	0.152701	0.16746	0.123723	0.32797	0.189924	0.0224236
Fuyuan	0.101653	0.101653	0.114219	0.333615	0.159629	0.0554763	0.0989186	0.0101009	0.0323245	0.0373547	0.157581	0.0949128	0.033719	0.0700537	0.101653	0.00483168	0.236203	0.253891	0.311858	0.107669	0.302781	0.0701279	6.38733e-26	0.101653	0.101653	0.101653	0.330881	0.0758896	0.114489	0.102924	0.0687013	0.0554763	0.00729544	0.56685	0.1415	0.266696	0.101653	0.0567481	0.0204373	0.302131	0.263148	0.313431	0.288056	0.0196428	0.56685	0.0390141	0.101653	0.102924	0.00629955
Huize	0.102263	0.102263	0.0554188	0.352835	0.110086	0.0563825	0.101261	0.0149998	0.0347432	0.0291617	0.245202	0.0984733	0.039926	0.0471162	0.102263	0.0167296	0.236251	0.105666	0.33638	0.196596	0.271771	0.05296	6.85222e-28	0.102263	0.102263	0.102263	0.351834	0.0830189	0.120353	0.104049	0.0661691	0.0563825	0.0150916	0.605194	0.107866	0.186569	0.102263	0.0581684	0.0191016	0.324157	0.298665	0.298614	0.218995	0.0235749	0.605194	0.00957103	0.102263	0.104049	0.000322323
Luliang	0.110394	0.110394	0.227181	0.217848	0.140139	0.0629449	0.0993166	0.0161283	0.180343	0.0278111	0.217644	0.0941483	0.17923	0.113154	0.110394	0.0803339	0.244164	0.209193	0.334134	0.311247	0.317561	0.113645	6.65197e-29	0.110394	0.110394	0.110394	0.206771	0.221511	0.121192	0.104484	0.10059	0.0629449	0.0408884	0.319394	0.200306	0.273518	0.110394	0.0570356	0.021113	0.180232	0.292305	0.21547	0.176091	0.0145255	0.319394	0.0163991	0.110394	0.104484	0.00243931
Luoping	0.108779	0.108779	0.232123	0.294563	0.164963	0.0647443	0.101862	0.0220799	0.0893513	0.0331132	0.185876	0.0954643	0.0722902	0.106104	0.108779	0.0195583	0.240662	0.36266	0.302109	0.141956	0.324357	0.11546	6.27109e-23	0.108779	0.108779	0.108779	0.287646	0.109927	0.120588	0.108259	0.0772659	0.0647443	0.0304676	0.479828	0.215903	0.317726	0.108779	0.064225	0.0261733	0.261415	0.303397	0.267483	0.268418	0.030545	0.479828	0.0667975	0.108779	0.108259	0.0240386
Malong	0.103484	0.103484	0.15819	0.247816	0.126133	0.0578754	0.0982995	0.0155837	0.158351	0.0337128	0.237266	0.0920325	0.169444	0.0985697	0.103484	0.0707345	0.237213	0.183531	0.359385	0.318172	0.295764	0.107529	6.3428e-31	0.103484	0.103484	0.103484	0.242632	0.208785	0.128309	0.104566	0.0877095	0.0578754	0.029501	0.393232	0.188996	0.24842	0.103484	0.0589582	0.0210608	0.212817	0.30052	0.243503	0.186181	0.0148384	0.393232	0.0179025	0.103484	0.104566	0.00192139
Shizong	0.1177	0.1177	0.234432	0.279628	0.18415	0.0723807	0.146137	0.0266119	0.101865	0.0312728	0.175888	0.185124	0.0821648	0.111313	0.1177	0.0323241	0.250138	0.320432	0.289413	0.172422	0.312444	0.107091	6.61518e-23	0.1177	0.1177	0.1177	0.308065	0.166472	0.122013	0.107149	0.0849583	0.0723807	0.0581588	0.431005	0.233939	0.34311	0.1177	0.0618297	0.0255692	0.24802	0.314747	0.254764	0.257126	0.0310105	0.431005	0.122982	0.1177	0.107149	0.0406415
Xuanwei	0.101535	0.101535	0.0611185	0.358254	0.123272	0.0550491	0.0944837	0.00781217	0.0304293	0.0337502	0.209748	0.0862783	0.0390098	0.0479766	0.101535	0.00819662	0.236203	0.150462	0.342216	0.1569	0.270663	0.0565236	1.62206e-32	0.101535	0.101535	0.101535	0.351203	0.0772903	0.11302	0.102689	0.0653798	0.0550491	0.00633898	0.616128	0.117027	0.201725	0.101535	0.0562033	0.0192599	0.323852	0.268413	0.316727	0.250613	0.0171978	0.616128	0.0236994	0.101535	0.102689	0.00115243
Zhanyi	0.105913	0.105913	0.115682	0.291439	0.136783	0.0630011	0.100077	0.0176402	0.102419	0.0437164	0.218142	0.095636	0.109711	0.0870044	0.105913	0.038249	0.239666	0.171586	0.33815	0.234608	0.293662	0.0899706	1.8601e-30	0.105913	0.105913	0.105913	0.285604	0.148182	0.133482	0.104518	0.081492	0.0630011	0.0203966	0.475571	0.165343	0.236927	0.105913	0.061607	0.0248888	0.256532	0.276221	0.282805	0.223588	0.0179596	0.475571	0.0218931	0.105913	0.104518	0.00184294
Funing	0.262518	0.262518	0.237598	0.222889	0.242681	0.077332	0.279136	0.0903758	0.136646	0.0279419	0.0584292	0.178314	0.0243808	0.103092	0.262518	0.00288018	0.258568	0.269657	0.169939	0.0992629	0.251788	0.111059	7.3453e-21	0.262518	0.262518	0.262518	0.239508	0.108745	0.159947	0.379958	0.0807296	0.077332	0.101443	0.300701	0.340982	0.230431	0.262518	0.194772	0.0303919	0.179634	0.166867	0.198581	0.188805	0.0626822	0.300701	0.252565	0.262518	0.379958	0.0150169
Guangnan	0.146165	0.146165	0.20188	0.297084	0.211167	0.0577153	0.189663	0.0319986	0.0652454	0.0279433	0.103809	0.192839	0.0243808	0.0688987	0.146165	0.00192559	0.238935	0.274293	0.26375	0.0963135	0.2861	0.108802	1.82087e-23	0.146165	0.146165	0.146165	0.340582	0.116007	0.123331	0.186486	0.0611128	0.0577153	0.051947	0.488324	0.251486	0.2748	0.146165	0.0980366	0.0242124	0.277105	0.219258	0.269063	0.267912	0.0428887	0.488324	0.193464	0.146165	0.186486	0.031595
Maguan	0.139599	0.139599	0.212423	0.343687	0.369412	0.0863537	0.11138	0.0221764	0.0836672	0.028269	0.0525534	0.105767	0.0293838	0.1079	0.139599	0.0123447	0.267115	0.303776	0.286718	0.0158657	0.336898	0.110979	1.33759e-08	0.139599	0.139599	0.139599	0.315468	0.0770161	0.087074	0.116992	0.0975254	0.0863537	0.0252838	0.52517	0.279801	0.250459	0.139599	0.0637474	0.0282007	0.282422	0.195035	0.305848	0.368141	0.0844878	0.52517	0.294637	0.139599	0.116992	0.0588168
Malipo	0.124901	0.124901	0.234355	0.337021	0.301836	0.0751544	0.129391	0.0289498	0.0804038	0.0285826	0.0582667	0.149351	0.0274615	0.0949978	0.124901	0.00873609	0.256199	0.260249	0.289329	0.025556	0.310178	0.131303	9.73348e-13	0.124901	0.124901	0.124901	0.34151	0.0971692	0.0840527	0.10943	0.0795547	0.0751544	0.0512228	0.533669	0.302003	0.248768	0.124901	0.0596828	0.0264958	0.300167	0.199919	0.292801	0.340089	0.0883939	0.533669	0.27302	0.124901	0.10943	0.0175069
Qiubei	0.114563	0.114563	0.228397	0.294201	0.199136	0.0549836	0.129756	0.0202265	0.0661105	0.0278111	0.148873	0.130767	0.0413353	0.0681861	0.114563	0.00880408	0.236203	0.263267	0.280554	0.122866	0.360741	0.0937717	3.41668e-24	0.114563	0.114563	0.114563	0.309395	0.101926	0.119372	0.128745	0.0659312	0.0549836	0.0262457	0.488022	0.199278	0.270266	0.114563	0.0691659	0.0200279	0.268641	0.242425	0.280874	0.267207	0.0320706	0.488022	0.12564	0.114563	0.128745	0.0330359
Wenshan	0.105584	0.105584	0.220639	0.306411	0.272289	0.066361	0.0995064	0.0246009	0.0686398	0.0387816	0.0935966	0.0960149	0.0402048	0.0756632	0.105584	0.00916606	0.240098	0.215746	0.280256	0.0460376	0.390699	0.0839757	1.38053e-21	0.105584	0.105584	0.105584	0.300334	0.0759362	0.105891	0.102997	0.0736758	0.066361	0.0121963	0.504654	0.194571	0.233588	0.105584	0.0637749	0.0258023	0.271037	0.179746	0.300317	0.30888	0.0400995	0.504654	0.155249	0.105584	0.102997	0.0169413
Xichou	0.102066	0.102066	0.193629	0.375904	0.269823	0.0549836	0.0993837	0.0144019	0.0511246	0.0278111	0.0751748	0.0950163	0.0248509	0.0671251	0.102066	0.00283519	0.236203	0.263684	0.345772	0.031986	0.331301	0.114059	2.70017e-25	0.102066	0.102066	0.102066	0.373222	0.0675659	0.0861816	0.103751	0.0622587	0.0549836	0.0137306	0.651427	0.24716	0.229861	0.102066	0.0566688	0.0174388	0.345956	0.199777	0.335807	0.36674	0.0585311	0.651427	0.244638	0.102066	0.103751	0.0195379
Yanshan	0.101602	0.101602	0.264171	0.291207	0.220613	0.0549836	0.0954955	0.0173412	0.0933601	0.0278111	0.111206	0.0881669	0.0613569	0.0705526	0.101602	0.0266783	0.236203	0.2224	0.297581	0.0977139	0.383023	0.103665	5.55257e-24	0.101602	0.101602	0.101602	0.2851	0.100647	0.101998	0.102824	0.0729174	0.0549836	0.0247044	0.482034	0.208282	0.241403	0.101602	0.0562053	0.0174388	0.258734	0.193935	0.280191	0.270642	0.0364582	0.482034	0.110875	0.101602	0.102824	0.0149541
Jinghong	0.375678	0.375678	0.619661	0.347887	0.656348	0.266983	0.171912	0.203712	0.315936	0.028802	0.0655538	0.116847	0.0289513	0.51882	0.375678	0.0423541	0.448202	0.60023	0.109856	0.0259678	0.421099	0.213003	0.00999595	0.375678	0.375678	0.375678	0.144121	0.0825818	0.174861	0.226977	0.27038	0.266983	0.09808	0.171395	0.656122	0.470656	0.375678	0.118282	0.0246777	0.103722	0.364093	0.201969	0.265151	0.497177	0.171395	0.107901	0.375678	0.226977	0.36217
Menghai	0.350945	0.350945	0.458711	0.303055	0.58842	0.220288	0.19765	0.177964	0.278936	0.0294375	0.0971404	0.124397	0.0357163	0.422326	0.350945	0.0710534	0.402025	0.491961	0.118484	0.0379502	0.387444	0.168752	3.73175e-06	0.350945	0.350945	0.350945	0.149759	0.0931216	0.182635	0.270902	0.223685	0.220288	0.0787712	0.17512	0.537039	0.399747	0.350945	0.140244	0.0315903	0.105661	0.328945	0.190928	0.209915	0.361772	0.17512	0.0553817	0.350945	0.270902	0.0877172
Mengla	0.402301	0.402301	0.627107	0.424703	0.709056	0.345581	0.107111	0.13811	0.267265	0.033231	0.0364446	0.0911964	0.0243808	0.557265	0.402301	0.0241924	0.526967	0.564948	0.103503	0.0162271	0.418755	0.190756	0.0119207	0.402301	0.402301	0.402301	0.129513	0.0651858	0.146612	0.123025	0.348978	0.345581	0.0640063	0.16783	0.696599	0.502641	0.402301	0.0663061	0.0200085	0.0991049	0.392481	0.216429	0.309007	0.641948	0.16783	0.123119	0.402301	0.123025	0.47681
Chengjiang	0.105662	0.105662	0.108272	0.258808	0.16373	0.0689092	0.118619	0.0340944	0.0862633	0.0417367	0.252841	0.126296	0.0680662	0.08976	0.105662	0.0168649	0.252785	0.200007	0.257966	0.207757	0.317099	0.0649826	3.69948e-29	0.105662	0.105662	0.105662	0.271767	0.112495	0.147078	0.110942	0.0771581	0.0689092	0.0169425	0.417237	0.150448	0.251822	0.105662	0.07419	0.0344551	0.236876	0.314012	0.257966	0.21991	0.0169975	0.417237	0.0905107	0.105662	0.110942	0.0135944
Eshan Yi	0.231237	0.231237	0.154022	0.270248	0.245427	0.0986631	0.210827	0.06417	0.105636	0.0278111	0.230554	0.14692	0.0280548	0.110602	0.231237	0.0161391	0.279882	0.288255	0.199641	0.21639	0.309717	0.0844921	8.63091e-21	0.231237	0.231237	0.231237	0.249839	0.0967216	0.198266	0.274734	0.103677	0.0986631	0.0342891	0.352758	0.231415	0.272723	0.231237	0.14216	0.0356715	0.209568	0.360864	0.233755	0.203004	0.0486451	0.352758	0.0853279	0.231237	0.274734	0.0175685
Huaning	0.101532	0.101532	0.131909	0.360877	0.172095	0.0574626	0.0923167	0.0211659	0.0562112	0.0300602	0.226495	0.08241	0.030851	0.0730903	0.101532	0.00738127	0.238141	0.232453	0.334266	0.160448	0.33963	0.0949799	3.30048e-25	0.101532	0.101532	0.101532	0.351662	0.0650137	0.130063	0.102223	0.0632529	0.0574626	0.0110284	0.620914	0.185654	0.244167	0.101532	0.058154	0.019985	0.325592	0.327977	0.321636	0.276028	0.0410409	0.620914	0.0684427	0.101532	0.102223	0.0128967
Jiangchuan	0.103043	0.103043	0.12003	0.321015	0.164636	0.0647715	0.102585	0.0329011	0.0681803	0.037599	0.254608	0.0994643	0.0427413	0.0980952	0.103043	0.0124338	0.246609	0.22628	0.298986	0.179379	0.332629	0.0794337	1.93607e-28	0.103043	0.103043	0.103043	0.320557	0.0778924	0.142384	0.105705	0.0630947	0.0647715	0.0142943	0.54165	0.167366	0.257631	0.103043	0.0674338	0.0331103	0.294829	0.347279	0.291861	0.249494	0.0292194	0.54165	0.0641483	0.103043	0.105705	0.0108608
Tonghai	0.11203	0.11203	0.0984275	0.299157	0.188573	0.104125	0.122504	0.0854858	0.109948	0.0769527	0.276446	0.12133	0.0740114	0.156422	0.11203	0.00526111	0.239172	0.210551	0.269044	0.156334	0.389257	0.0654739	5.73512e-30	0.11203	0.11203	0.11203	0.309632	0.0807417	0.193125	0.123678	0.0761297	0.104125	0.0187122	0.497934	0.157709	0.244602	0.11203	0.115774	0.0691624	0.28586	0.325195	0.281337	0.255804	0.024524	0.497934	0.0720607	0.11203	0.123678	0.00804214
Xinping Yi and Dai	0.191051	0.191051	0.304994	0.277868	0.301432	0.098941	0.192701	0.0957521	0.145119	0.0400014	0.21594	0.186847	0.0267544	0.16871	0.191051	0.0142756	0.277787	0.388238	0.205683	0.136078	0.350562	0.176703	2.17205e-11	0.191051	0.191051	0.191051	0.279518	0.113011	0.178489	0.198554	0.101794	0.098941	0.0916511	0.372189	0.346103	0.343164	0.191051	0.106444	0.0320171	0.227469	0.369937	0.264092	0.269131	0.107535	0.372189	0.17851	0.191051	0.198554	0.0865621
Yimen	0.219723	0.219723	0.134158	0.323438	0.191532	0.107311	0.172209	0.045231	0.0796609	0.0278111	0.25938	0.110007	0.0243808	0.114248	0.219723	0.0149932	0.28853	0.252044	0.240509	0.232156	0.307097	0.0871268	5.2754e-26	0.219723	0.219723	0.219723	0.275924	0.0745912	0.189447	0.234411	0.110708	0.107311	0.0182889	0.441842	0.219947	0.26387	0.219723	0.121999	0.0323581	0.238649	0.393209	0.249829	0.18975	0.0629713	0.441842	0.028084	0.219723	0.234411	0.00526029
Yanjin	0.34566	0.34566	0.180365	0.132204	0.0827814	0.0549836	0.349442	0.0244961	0.052875	0.0278111	0.0560648	0.107943	0.0243808	0.0501792	0.34566	0.000524648	0.236203	0.295277	0.101602	0.300448	0.16299	0.0426682	2.10958e-27	0.34566	0.34566	0.34566	0.135986	0.0735593	0.232531	0.590939	0.0583812	0.0549836	0.0324394	0.164028	0.16479	0.243341	0.34566	0.300263	0.0378602	0.102239	0.171876	0.117145	0.077101	0.00656352	0.164028	0.016316	0.34566	0.590939	0.000925233
Yiliang	0.32925	0.32925	0.0812369	0.182887	0.0817094	0.0549836	0.324515	0.0174568	0.0298891	0.0278111	0.108456	0.090911	0.0301549	0.0529378	0.32925	0.000788647	0.236203	0.219435	0.158059	0.338742	0.180984	0.0295885	1.08252e-27	0.32925	0.32925	0.32925	0.178153	0.0708172	0.246528	0.558118	0.0644605	0.0549836	0.0118171	0.265395	0.108213	0.228812	0.32925	0.283853	0.0195143	0.150247	0.203787	0.155303	0.0983145	0.00629405	0.265395	0.00643921	0.32925	0.558118	0.000523945
Yongshan	0.186283	0.186283	0.0897334	0.230794	0.0687719	0.0562409	0.186293	0.0130468	0.0373209	0.0290684	0.139784	0.100401	0.032612	0.0559967	0.186283	0.00411432	0.236203	0.17004	0.207166	0.251224	0.203016	0.0452196	2.86087e-30	0.186283	0.186283	0.186283	0.230805	0.0767619	0.1599	0.272185	0.0659156	0.0562409	0.0224203	0.361209	0.105514	0.216271	0.186283	0.142143	0.0444044	0.204347	0.239955	0.188088	0.126806	0.0114004	0.361209	0.00999367	0.186283	0.272185	0.000155013
Zhaotong	0.148887	0.148887	0.0643048	0.204995	0.0605196	0.0651059	0.147159	0.0170143	0.0870158	0.0379334	0.153256	0.0969249	0.159095	0.0659177	0.148887	0.0364185	0.236203	0.0989753	0.298985	0.362051	0.215559	0.0548933	1.14929e-33	0.148887	0.148887	0.148887	0.203268	0.192642	0.151435	0.197392	0.0676079	0.0651059	0.0392761	0.30961	0.112063	0.198906	0.148887	0.113612	0.0305699	0.172724	0.226459	0.180546	0.109282	0.00700768	0.30961	0.00772475	0.148887	0.197392	8.84887e-05
Zhenxiong	0.274926	0.274926	0.0874559	0.168035	0.0776567	0.0555127	0.270269	0.0122468	0.0276286	0.0283402	0.0853253	0.0910679	0.0298221	0.044572	0.274926	0.000378078	0.236203	0.237824	0.142345	0.270023	0.169515	0.025753	1.04912e-27	0.274926	0.274926	0.274926	0.163379	0.0700338	0.197087	0.44947	0.0671462	0.0555127	0.0118818	0.23569	0.0996051	0.24827	0.274926	0.230058	0.029222	0.137391	0.182578	0.145311	0.101198	0.00461757	0.23569	0.0077946	0.274926	0.44947	0.000776198
[truncated: 4 more columns]
