# Supplementary material for: Bioclimatic and Land Use/Land Cover Factors as Determinants of Crabronidae (Hymenoptera) Community Structure in Yunnan, China
Source: Insects. 2026 Jan 15;17(1):100. doi: 10.3390/insects17010100 (PMC12842201; doi:10.3390/insects17010100)
Supplement: Supplementary file 1 [file insects-17-00100-s001.zip › Supplementary material/Table S3.xlsx]

## Sheet: Sheet1
NAME_3	bio10	bio12	bio14	bio15	bio17	bio2	bio3	bio4	bio7	water	vegetation	wetlands	urban	barren
Yuanjiang Hani, Yi and Dai	22.7188	1169.04	15.0055	85.2888	52.651	8.18895	41.7719	411.441	19.5817	0	50	0	0	0
Yuxi	20.1266	925.171	13.5275	82.5935	44.7831	8.5456	39.8535	449.726	21.446	0	41.9508	1.89394	6.1553	0
Daguan	20.5076	890.813	12.9657	79.0808	41.32	8.69721	32.7458	640.463	26.5726	0	49.616	0.358423	0.0256016	0
Ludian	18.8109	889.932	9.24619	88.0188	31.1008	8.97152	36.2399	575.46	24.764	0	47.4209	1.81712	0.762016	0
Qiaojia	18.2738	894.559	7.81167	90.7679	26.1939	8.53485	36.4889	539.105	23.4358	0	49.75	0.25	0	0
Shuifu	23.2855	1050.52	14.6168	79.0073	49.5369	7.66392	28.6353	682.166	26.7637	0	48.668	1.33197	0	0
Suijiang	22.8447	1032.96	13.9052	80.5119	46.9323	7.86393	29.3397	674.261	26.8014	0	50	0	0	0
Weixi Lisu	22.4196	1010.39	16.1673	71.7738	51.5398	7.34851	27.3999	699.347	26.8146	0	49.9067	0.0932836	0	0
Baoshan	20.7144	1153.02	15.4079	73.9248	66.1069	9.71782	43.7683	434.752	22.2312	0	48.0151	0.959548	1.0254	0
Changning	21.8698	1058.77	14.2774	78.6989	55.9847	9.44725	43.017	432.522	21.9769	0	48.7434	0.813787	0.442796	0
Longling	21.3498	1336	13.9967	85.0083	55.5205	9.36322	43.4786	425.755	21.562	0	50	0	0	0
Shidian	21.7784	1181.08	13.9131	81.5627	55.9818	9.79468	44.5544	421.45	21.9977	0	49.1128	0.796178	0.0909918	0
Tengchong	19.3724	1415.61	16.2902	76.6436	72.4418	9.63741	41.9127	460.144	22.9655	0.321518	49.2864	0.196048	0.196048	0
Chuxiong	20.9492	872.73	12.4472	82.3297	42.5896	9.11457	41.2853	448.329	22.0629	0	49.5848	0.249118	0.166078	0
Dayao	19.5722	775.246	9.47481	81.0523	35.246	9.52796	42.0023	459.886	22.6919	0	49.89	0.110011	0	0
Lufeng	20.5318	824.085	10.6901	84.8079	36.3904	9.0228	40.6315	458.506	22.2057	0	49.7335	0.215736	0.0507614	0
Mouding	20.5394	780.028	9.45864	84.9067	32.7444	9.65316	42.6488	455.632	22.653	0	49.2284	0.771605	0	0
Nanhua	20.0509	848.646	12.1238	79.9575	42.8496	9.67884	42.4085	451.647	22.8098	0	50	0	0	0
Shuangbai	22.0313	935.528	13.3482	83.5178	45.1439	8.71964	41.6884	434.31	20.916	0	50	0	0	0
Wuding	19.5055	823.803	8.92471	88.3493	30.0621	9.01905	40.6387	459.757	22.2014	0	49.6001	0.39989	0	0
Yao'an	19.3773	798.237	10.8316	80.2158	38.4616	9.83348	42.3732	462.085	23.1959	0	49.7068	0.293177	0	0
Yongren	21.3164	759.834	7.5117	88.2145	26.9628	9.62443	43.239	455.812	22.2433	0.0626566	49.9373	0	0	0
Yuanmou	24.1846	699.636	5.55332	93.3784	19.7115	10.38	45.3555	454.033	22.8922	0	49.7682	0.231839	0	0
Binchuan	20.151	797.611	11.5184	71.1379	47.7052	10.4044	45.2257	448.446	23.012	0	47.7707	1.69851	0.530786	0
Dali	18.3816	841.691	13.4517	66.7179	56.9422	9.55551	41.9237	461.355	22.7672	7.71919	39.6125	0.444727	2.22363	0
Eryuan	17.4989	873.097	14.1997	61.4546	60.7714	10.0009	41.9666	467.751	23.8244	0.721229	48.5732	0.70555	0	0
Heqing	19.2768	820.344	12.1736	63.0117	52.8363	10.5251	44.5957	458.962	23.6382	0	48.8766	1.12338	0	0
Jianchuan	16.5025	876.06	13.0947	59.971	57.4726	9.86721	40.3217	488.957	24.4797	0	49.9013	0.0986972	0	0
Midu	20.5754	854.607	12.7549	75.4273	48.194	9.70036	42.9305	444.383	22.5792	0	49.0594	0.940623	0	0
Nanjian Yi	20.7392	916.569	13.5089	77.3888	50.5942	9.59155	43.1458	436.583	22.2188	0	50	0	0	0
Weishan Yi and Hui	20.0377	886.039	14.6044	71.3021	56.5962	10.032	43.4446	452.823	23.0831	0	49.5096	0.490396	0	0
Xiangyun	19.8516	806.36	11.9785	75.0551	45.1778	10.2416	43.4751	461.871	23.5425	0	48.9255	1.07447	0	0
Yangbi Yi	19.159	902.379	16.0782	64.472	66.4653	9.7695	42.3268	456.1	23.0659	0	50	0	0	0
Yongping	19.9184	947.513	15.666	66.8843	65.7716	10.0008	43.1039	457.501	23.185	0	49.8556	0.14437	0	0
Yulong Naxi	17.8687	1024.64	16.0741	62.2753	70.0741	9.56713	41.2384	463.684	23.1801	0	50	0	0	0
Lianghe	22.5876	1560.82	13.6794	88.6912	56.0696	9.63703	43.4485	452.625	22.1759	0	50	0	0	0
Longchuan	22.9105	1610.78	11.5388	90.9761	46.5213	9.43215	44.0038	426.187	21.4327	0	50	0	0	0
Luxi	23.1652	1522.47	12.2749	92.3679	48.2407	9.45783	44.6087	419.376	21.1978	0	49.066	0.622665	0.311333	0
Ruili	24.2892	1534.41	9.76824	91.0551	38.3501	9.60097	45.2272	414.24	21.2246	0.0493097	48.4714	0.0493097	1.42998	0
Yingjiang	21.4111	1701.19	13.7927	87.8301	59.8623	9.4653	43.2163	436.901	21.9097	0.0422297	49.9472	0.0105574	0	0
Dêqên	11.0788	706.423	7.84349	71.2666	34.7335	10.6853	38.9929	619.935	27.3817	0.0605694	49.1944	0.0181708	0.133253	0.448213
Weixin	14.8207	896.452	12.3638	62.2161	53.7507	9.80602	38.562	555.681	25.4489	0	50	0	0	0
Zhongdian	11.6524	723.594	7.74529	71.3972	34.9529	10.345	38.9665	596.623	26.5603	0.00772798	49.9923	0	0	0
Gejiu	21.365	1219.14	10.9547	87.397	50.0813	8.11147	41.0647	424.923	19.755	0	47.821	0.677267	1.50177	0
Hekou Yao	25.1657	1592.7	18.7929	80.9469	79.9338	7.74515	39.5845	446.825	19.5568	0	50	0	0	0
Honghe	21.5896	1221.39	14.568	86.2565	53.0225	7.9452	40.9796	410.847	19.3806	0	50	0	0	0
Jianshui	21.1577	1047.95	10.3707	87.4147	42.5199	8.31877	41.7732	425.708	19.908	0	49.069	0.692289	0.23872	0
Jinping Miao, Yao and Dai	22.6305	1438.26	11.163	89.0546	57.3999	7.76416	41.3592	410.444	18.7823	0	50	0	0	0
Kaiyuan	20.9978	1076.42	9.50959	87.1928	42.2892	8.35365	41.3626	433.474	20.1991	0	46.935	2.03556	1.02948	0
Lüchun	22.1455	1306.11	14.1689	86.0465	56.3184	7.88282	42.4728	389.59	18.5772	0	50	0	0	0
Luxi	20.0249	1011.15	14.9265	81.5419	50.7453	8.67161	39.9904	475.736	21.6699	0	47.9967	2.00329	0	0
Mengzi	20.6563	1301.57	12.3262	85.6454	53.8779	7.98056	39.8304	446.16	20.0387	0	47.5968	1.33986	1.06338	0
Mile	21.048	966.893	11.8581	84.1988	44.6992	8.31266	40.4567	451.513	20.5531	0	47.5576	2.10514	0.337288	0
Pingbian Miao	21.8358	1500.15	17.1994	82.736	71.0113	7.41642	38.1311	453.778	19.445	0	50	0	0	0
Shiping	21.0224	1047.6	11.9267	86.2769	43.7369	8.10431	40.7537	423.905	19.9063	0.248524	49.6738	0.0776639	0	0
Yuanyang	22.321	1270.26	12.6215	88.2179	54.5791	7.67842	40.7759	414.093	18.8368	0	50	0	0	0
Anning	19.909	898.647	12.2793	83.5637	41.0291	9.23629	40.5552	459.753	22.7653	0	47.6727	0.909091	1.41818	0
Chenggong	19.8371	921.945	12.2974	83.1539	41.8979	8.48052	38.8279	463.34	21.7818	9.60044	35.4051	1.10988	3.88457	0
Dongchuan	18.5788	864.834	7.5061	88.5271	27.3836	9.01102	39.6898	488.221	22.7426	0	49.612	0.388027	0	0
Fumin	19.8868	867.219	10.8346	85.1022	36.4016	9.09874	40.2868	466.127	22.5823	0	50	0	0	0
Jinning	19.5166	931.908	12.7918	83.0462	42.9852	8.55112	39.1267	454.634	21.8283	2.95359	43.9873	1.09001	1.96906	0
Kunming	19.5643	929.027	12.976	83.1704	43.2189	8.82852	39.9322	462.404	22.0947	0.386698	30.4331	1.97216	17.208	0
Lunan	19.8684	954.968	13.6191	82.2136	46.2504	8.76299	39.9176	470.143	21.9472	0	47.5802	1.65702	0.762756	0
Luquan Yi and Miao	18.6812	865.819	9.23935	88.5527	30.796	8.72328	39.0651	472.805	22.3415	0	49.9574	0.0425894	0	0
Songming	19.0917	917.16	12.1172	83.5794	40.7258	8.84653	39.4287	464.055	22.4292	0	44.4907	1.98591	3.52338	0
Xishan	19.2787	912.189	12.7022	83.5105	41.8331	8.59294	38.9389	457.704	22.0477	1.91194	46.9293	0.23175	0.926999	0
Xundian Hui and Yi	18.558	906.989	10.5142	85.4739	35.8129	8.82747	39.3414	469.943	22.4372	0	48.5937	1.31334	0.09298	0
Yiliang	20.3602	913.546	13.0333	82.2845	43.9715	8.60263	39.7504	468.333	21.6437	0	48.2873	1.23692	0.475737	0
Huaping	21.342	780.41	8.60704	82.932	33.0149	9.72255	43.2092	464.554	22.5031	0	49.793	0.207039	0	0
Lijiang	15.9948	818.706	10.8429	64.0952	47.4578	9.8875	39.8703	517.702	24.843	0	49.5326	0.0887469	0.141995	0.236658
Ninglang Yi	15.7025	783.932	8.14354	76.4847	35.4101	10.3201	40.8838	521.767	25.2856	0.319133	49.6438	0.0371085	0	0
Yongsheng	19.4225	785.872	10.3873	70.213	45.0375	10.2519	44.4757	459.604	23.0733	0.723851	48.7152	0.560984	0	0
Cangyuan Va	23.029	1425.81	9.98036	88.258	38.1579	9.26242	44.6577	390.301	20.7249	0	49.7355	0.26445	0	0
Fengqing	20.9329	1029.03	14.1409	79.406	53.4231	9.39912	42.9889	423.244	21.8672	0	49.3536	0.363587	0.28279	0
Gengma Dai and Va	23.1049	1360.78	11.0095	89.892	42.5586	9.41566	44.7081	398.722	21.0449	0	49.2884	0.411985	0.299625	0
Lincang	20.8719	1198.36	12.5375	86.0296	46.2291	9.27389	43.7715	405.862	21.1839	0	49.4912	0.157895	0.350877	0
Shuangjiang Lahu, Va, Blang and Dai	21.7853	1335.72	12.2736	87.9612	43.7285	9.1328	44.2314	391.887	20.6417	0	49.2389	0.338266	0.422833	0
Yongde	21.9192	1267.73	12.3752	87.1193	49.2715	9.40338	44.5252	397.341	21.1242	0	49.0133	0.845785	0.140964	0
Yun	21.6357	1074.08	12.8885	83.5826	48.7663	9.26433	43.6204	409.863	21.2457	0	49.6009	0.399102	0	0
Zhenkang	22.9432	1398.6	11.7185	89.8311	46.7562	9.52901	44.9471	406.58	21.1967	0.0180897	49.9819	0	0	0
Bijiang	15.9457	1136.75	15.7739	62.1699	68.2115	9.44821	38.8582	533.384	24.333	0.0971817	49.9028	0	0	0
Gongshan Derung and Nu	13.4645	1006.95	14.0126	67.3173	56.6606	9.99185	38.3172	604.152	26.0857	0.0917805	49.6941	0.0101978	0.0407914	0.163165
Lanping Bai and Pumi	15.9998	979.593	13.7868	60.3346	61.2498	9.65935	39.4009	504.078	24.5342	0	50	0	0	0
Lushui	17.5638	1233.24	16.6022	65.7384	74.6405	9.40685	40.8537	476.388	23.0515	0	50	0	0	0
Jiangcheng Hani and Yi	23.0592	1391.72	14.8189	81.4087	62.6535	8.26073	44.7089	371.43	18.4784	0.0798935	49.9201	0	0	0
Jingdong Yi	21.5118	1013.95	13.5422	82.8876	48.1715	8.61051	41.4617	416.325	20.7584	0	50	0	0	0
Jinggu Dai and Yi	23.1433	1339.34	14.2164	87.9637	47.3986	8.8817	44.3162	393.596	20.0334	0.0668612	49.9331	0	0	0
Lancang Lahu	22.3058	1493.81	14.0271	86.6016	44.6387	9.18981	46.0119	374.045	19.9687	0.0481386	49.8288	0.123021	0	0
Menglian Dai, Lahu and Va	23.2354	1445.6	9.24109	84.1	34.555	9.58641	48.1016	359.769	19.9219	0	50	0	0	0
Mojiang Hani	22.7048	1249.65	14.398	85.4726	53.2583	8.30172	42.9149	390.854	19.3483	0	50	0	0	0
Puer	22.3079	1354.53	16.0506	86.0662	56.0927	8.3684	43.3312	386.367	19.3102	0	50	0	0	0
Simao	22.9625	1490.74	16.7387	85.9769	56.4998	8.88393	45.9738	373.198	19.3234	0	49.7139	0.0953743	0.190749	0
Ximeng Va	23.1946	1456.36	10.351	85.9424	35.9595	9.34164	46.3868	373.093	20.132	0	50	0	0	0
Zhenyuan Yi, Hani and Lahu	21.8612	1123.74	13.5622	85.4265	47.5002	8.27227	41.2336	404.755	20.0473	0	50	0	0	0
Fuyuan	19.1399	1119.94	14.5389	83.1898	49.3506	8.15793	37.2957	503.793	21.8721	0	48.7361	1.20833	0.0555556	0
Huize	18.0994	905.93	8.57402	88.3587	28.9051	8.87361	38.7912	506.092	22.8806	0	48.9415	0.906183	0.1523	0
Luliang	19.4359	990.193	13.6183	82.4501	46.0022	8.67873	39.2398	474.851	22.1081	0	45.9901	4.00986	0	0
Luoping	20.7784	1110.99	17.2616	80.8537	57.1827	8.24919	37.6895	507.116	21.8766	0	47.713	1.68909	0.597907	0
Malong	19.4078	953.3	12.8032	83.3366	42.5183	8.5443	38.4947	474.922	22.1938	0	46.4721	3.31565	0.212202	0
Shizong	20.7155	1062.36	15.9951	80.7207	54.7446	8.27617	38.3252	487.928	21.5727	0	48.1295	1.48016	0.390371	0
Xuanwei	18.7768	1003.19	11.4742	85.5121	37.194	8.27875	37.0816	513.735	22.3309	0	49.1732	0.81943	0.00738225	0
Zhanyi	19.1835	994.303	12.0685	84.5747	40.5215	8.48869	38.5435	486.571	22.0207	0	47.186	2.30045	0.513589	0
Funing	24.5605	1294.01	11.25	87.4812	47.5942	7.50348	34.6293	523.689	21.6808	0.00863111	49.9914	0	0	0
Guangnan	22.2854	1185.06	13.6185	82.7811	49.2965	7.79254	36.6202	504.859	21.2873	0	50	0	0	0
Maguan	21.9079	1646.62	12.0551	91.4347	59.7315	7.40717	37.7393	461.47	19.6248	0	48.9845	0.963855	0.0516351	0
Malipo	22.6196	1516.21	11.1808	90.4924	55.3694	7.58512	37.1114	483.124	20.4337	0	49.8425	0.13785	0.0196928	0
Qiubei	20.8595	1102.39	13.8421	82.585	49.7355	8.05559	38.8935	475.926	20.7078	0	49.116	0.883998	0	0
Wenshan	20.7405	1386.23	11.3314	87.3776	50.1246	7.86054	39.2242	457.149	20.0286	0	47.8214	1.33477	0.843817	0
Xichou	21.8534	1423.49	12.086	88.4264	54.7554	7.57592	37.3796	480.404	20.2663	0	49.546	0.453995	0	0
Yanshan	20.939	1240.93	12.2147	85.3156	48.4116	8.15596	39.7934	465.985	20.4787	0	48.298	1.70198	0	0
Jinghong	23.969	1583.09	16.5198	81.2142	63.7522	9.08007	48.4335	344.94	18.7509	0	50	0	0	0
Menghai	22.785	1542.21	15.1533	84.1064	52.2912	9.32906	47.9992	358.181	19.4416	0.274725	49.7253	0	0	0
Mengla	23.9712	1633.31	14.2084	80.4644	70.6072	8.93003	48.8939	335.557	18.2674	0.0885559	49.9114	0	0	0
Chengjiang	19.9101	924.107	12.9259	82.3349	44.2073	8.06967	38.4153	457.382	20.9823	8.79397	37.4372	2.19849	1.57035	0
Eshan Yi	21.1377	944.233	12.843	83.9513	43.6741	8.38864	40.4529	438.602	20.7447	0	49.8108	0.189215	0	0
Huaning	20.386	953.434	12.3942	83.5594	44.879	8.35566	40.0401	450.929	20.8778	0.905797	48.2971	0.543478	0.253623	0
Jiangchuan	20.1751	928.241	12.8124	82.8057	43.8455	8.40954	39.4768	454.901	21.2765	5.51876	42.8256	0.551876	1.10375	0
Tonghai	20.1638	967.821	12.4282	84.0905	44.0038	8.22063	39.0002	451.298	21.0749	1.57431	40.806	2.07809	5.54156	0
Xinping Yi and Dai	22.2295	1076.64	15.4919	83.5502	52.1088	8.26878	41.2185	422.622	20.0575	0	49.5182	0.214133	0.267666	0
Yimen	20.65	884.817	11.7242	84.0136	39.6585	8.91646	40.9601	450.688	21.7724	0	50	0	0	0
Yanjin	22.965	985.298	14.9043	77.094	48.6623	7.75198	28.829	681.654	26.9029	0	50	0	0	0
Yiliang	20.3581	918.911	13.3015	78.696	41.7656	8.26928	31.3396	651.372	26.4015	0	49.2882	0.7118	0	0
Yongshan	19.4215	904.772	11.2187	83.023	36.0473	8.72304	33.5847	624.961	26.0101	0	48.9761	0.882168	0.141777	0
Zhaotong	18.0476	887.587	9.50347	86.0674	31.329	8.9855	35.0473	604.724	25.6433	0	47.7782	1.08031	1.14146	0
Zhenxiong	20.6994	982.961	15.037	74.9705	47.2936	7.9346	29.8153	670.846	26.6224	0	48.9141	1.02625	0.0596659	0
